# Supplementary material for: The role of breast-feeding in infant immune system: a systems perspective on the intestinal microbiome
Source: Microbiome. 2015 Sep 24;3:41. doi: 10.1186/s40168-015-0104-7 (PMC4581423; doi:10.1186/s40168-015-0104-7)
Supplement: Additional file 1: — Supporting supplementary figures for data analysis. (PDF 2,238 kb) [file 40168_2015_104_MOESM1_ESM.csv]

ID	BF_1	BF_2	BF_3	BF_4	BF_5	BF_6	FF_1	FF_2	FF_3	FF_4	FF_5	FF_6
k__Bacteria	100	100	100	100	100	100	100	100	100	100	100	100
k__Bacteria|p__Actinobacteria	92.87082	0	67.40781	86.82291	95.90495	42.26663	72.36042	86.9774	98.07176	46.24228	80.86526	43.25987
k__Bacteria|p__Actinobacteria|c__Actinobacteria	92.87082	0	67.40781	86.82291	95.90495	42.26663	72.36042	86.9774	98.07176	46.24228	80.86526	43.25987
k__Bacteria|p__Actinobacteria|c__Actinobacteria|o__Bifidobacteriales	92.87082	0	67.40781	86.82291	95.90495	42.26663	72.36042	86.9774	96.30269	43.68784	80.86526	42.33158
k__Bacteria|p__Actinobacteria|c__Actinobacteria|o__Bifidobacteriales|f__Bifidobacteriaceae	92.87082	0	67.40781	86.82291	95.90495	42.26663	72.36042	86.9774	96.30269	43.68784	80.86526	42.33158
k__Bacteria|p__Actinobacteria|c__Actinobacteria|o__Bifidobacteriales|f__Bifidobacteriaceae|g__Bifidobacterium	92.87082	0	67.40781	86.82291	95.90495	42.26663	72.36042	86.9774	96.30269	43.68784	80.86526	42.33158
k__Bacteria|p__Actinobacteria|c__Actinobacteria|o__Bifidobacteriales|f__Bifidobacteriaceae|g__Bifidobacterium|s__Bifidobacterium_adolescentis	0	0	0	0	0	0	0	61.5364	0	0	0	0
k__Bacteria|p__Actinobacteria|c__Actinobacteria|o__Bifidobacteriales|f__Bifidobacteriaceae|g__Bifidobacterium|s__Bifidobacterium_bifidum	36.98467	0	0	65.30512	0	1.61761	0	0	0	0	0	0
k__Bacteria|p__Actinobacteria|c__Actinobacteria|o__Bifidobacteriales|f__Bifidobacteriaceae|g__Bifidobacterium|s__Bifidobacterium_breve	50.19228	0	25.89452	21.51778	83.23706	40.64902	0	16.997	0	0	0	0
k__Bacteria|p__Actinobacteria|c__Actinobacteria|o__Bifidobacteriales|f__Bifidobacteriaceae|g__Bifidobacterium|s__Bifidobacterium_dentium	0	0	0	0	0	0	0	0	0	0	4.19549	0
k__Bacteria|p__Actinobacteria|c__Actinobacteria|o__Bifidobacteriales|f__Bifidobacteriaceae|g__Bifidobacterium|s__Bifidobacterium_longum	0	0	32.86794	0	12.66789	0	72.36042	8.444	96.30269	43.68784	0	42.33158
k__Bacteria|p__Actinobacteria|c__Actinobacteria|o__Bifidobacteriales|f__Bifidobacteriaceae|g__Bifidobacterium|s__Bifidobacterium_pseudocatenulatum	5.69387	0	8.64535	0	0	0	0	0	0	0	0	0
k__Bacteria|p__Actinobacteria|c__Actinobacteria|o__Bifidobacteriales|f__Bifidobacteriaceae|g__Bifidobacterium|s__Bifidobacterium_unclassified	0	0	0	0	0	0	0	0	0	0	76.66977	0
k__Bacteria|p__Actinobacteria|c__Actinobacteria|o__Coriobacteriales	0	0	0	0	0	0	0	0	1.76907	2.55444	0	0.92829
k__Bacteria|p__Actinobacteria|c__Actinobacteria|o__Coriobacteriales|f__Coriobacteriaceae	0	0	0	0	0	0	0	0	1.76907	2.55444	0	0.92829
k__Bacteria|p__Actinobacteria|c__Actinobacteria|o__Coriobacteriales|f__Coriobacteriaceae|g__Collinsella	0	0	0	0	0	0	0	0	0	2.25544	0	0
k__Bacteria|p__Actinobacteria|c__Actinobacteria|o__Coriobacteriales|f__Coriobacteriaceae|g__Collinsella|s__Collinsella_intestinalis	0	0	0	0	0	0	0	0	0	2.25544	0	0
k__Bacteria|p__Actinobacteria|c__Actinobacteria|o__Coriobacteriales|f__Coriobacteriaceae|g__Eggerthella	0	0	0	0	0	0	0	0	1.76907	0.299	0	0.92829
k__Bacteria|p__Actinobacteria|c__Actinobacteria|o__Coriobacteriales|f__Coriobacteriaceae|g__Eggerthella|s__Eggerthella_lenta	0	0	0	0	0	0	0	0	1.76907	0.299	0	0.92829
k__Bacteria|p__Bacteroidetes	0	69.05829	8.01701	0	0	0	0	0	0	0	0	0
k__Bacteria|p__Bacteroidetes|c__Bacteroidia	0	69.05829	8.01701	0	0	0	0	0	0	0	0	0
k__Bacteria|p__Bacteroidetes|c__Bacteroidia|o__Bacteroidales	0	69.05829	8.01701	0	0	0	0	0	0	0	0	0
k__Bacteria|p__Bacteroidetes|c__Bacteroidia|o__Bacteroidales|f__Bacteroidaceae	0	69.05829	8.01701	0	0	0	0	0	0	0	0	0
k__Bacteria|p__Bacteroidetes|c__Bacteroidia|o__Bacteroidales|f__Bacteroidaceae|g__Bacteroides	0	69.05829	8.01701	0	0	0	0	0	0	0	0	0
k__Bacteria|p__Bacteroidetes|c__Bacteroidia|o__Bacteroidales|f__Bacteroidaceae|g__Bacteroides|s__Bacteroides_unclassified	0	69.05829	8.01701	0	0	0	0	0	0	0	0	0
k__Bacteria|p__Firmicutes	0	0	11.67965	0.1226	3.64485	0	17.03687	1.32987	0	17.83284	2.28021	49.03487
k__Bacteria|p__Firmicutes|c__Bacilli	0	0	0	0	1.04866	0	3.079	0	0	0.28556	0	10.155
k__Bacteria|p__Firmicutes|c__Bacilli|o__Lactobacillales	0	0	0	0	1.04866	0	3.079	0	0	0.28556	0	10.155
k__Bacteria|p__Firmicutes|c__Bacilli|o__Lactobacillales|f__Enterococcaceae	0	0	0	0	0	0	0	0	0	0	0	6.61443
k__Bacteria|p__Firmicutes|c__Bacilli|o__Lactobacillales|f__Enterococcaceae|g__Enterococcus	0	0	0	0	0	0	0	0	0	0	0	6.61443
k__Bacteria|p__Firmicutes|c__Bacilli|o__Lactobacillales|f__Enterococcaceae|g__Enterococcus|s__Enterococcus_faecalis	0	0	0	0	0	0	0	0	0	0	0	6.61443
k__Bacteria|p__Firmicutes|c__Bacilli|o__Lactobacillales|f__Lactobacillaceae	0	0	0	0	1.04866	0	0	0	0	0	0	0
k__Bacteria|p__Firmicutes|c__Bacilli|o__Lactobacillales|f__Lactobacillaceae|g__Lactobacillus	0	0	0	0	1.04866	0	0	0	0	0	0	0
k__Bacteria|p__Firmicutes|c__Bacilli|o__Lactobacillales|f__Lactobacillaceae|g__Lactobacillus|s__Lactobacillus_casei	0	0	0	0	1.04866	0	0	0	0	0	0	0
k__Bacteria|p__Firmicutes|c__Bacilli|o__Lactobacillales|f__Streptococcaceae	0	0	0	0	0	0	3.079	0	0	0.28556	0	3.54056
k__Bacteria|p__Firmicutes|c__Bacilli|o__Lactobacillales|f__Streptococcaceae|g__Streptococcus	0	0	0	0	0	0	3.079	0	0	0.28556	0	3.54056
k__Bacteria|p__Firmicutes|c__Bacilli|o__Lactobacillales|f__Streptococcaceae|g__Streptococcus|s__Streptococcus_infantarius	0	0	0	0	0	0	2.70612	0	0	0	0	0
k__Bacteria|p__Firmicutes|c__Bacilli|o__Lactobacillales|f__Streptococcaceae|g__Streptococcus|s__Streptococcus_parasanguinis	0	0	0	0	0	0	0	0	0	0	0	0.01347
k__Bacteria|p__Firmicutes|c__Bacilli|o__Lactobacillales|f__Streptococcaceae|g__Streptococcus|s__Streptococcus_salivarius	0	0	0	0	0	0	0.12928	0	0	0.03192	0	0
k__Bacteria|p__Firmicutes|c__Bacilli|o__Lactobacillales|f__Streptococcaceae|g__Streptococcus|s__Streptococcus_thermophilus	0	0	0	0	0	0	0.24359	0	0	0.25364	0	3.52709
k__Bacteria|p__Firmicutes|c__Clostridia	0	0	10.94357	0	2.59619	0	2.35799	1.32987	0	16.37309	2.28021	34.94987
k__Bacteria|p__Firmicutes|c__Clostridia|o__Clostridiales	0	0	10.94357	0	2.59619	0	2.35799	1.32987	0	16.37309	2.28021	34.94987
k__Bacteria|p__Firmicutes|c__Clostridia|o__Clostridiales|f__Eubacteriaceae	0	0	0	0	0	0	0	1.025	0	0	0	1.18929
k__Bacteria|p__Firmicutes|c__Clostridia|o__Clostridiales|f__Eubacteriaceae|g__Eubacterium	0	0	0	0	0	0	0	1.025	0	0	0	1.18929
k__Bacteria|p__Firmicutes|c__Clostridia|o__Clostridiales|f__Eubacteriaceae|g__Eubacterium|s__Eubacterium_limosum	0	0	0	0	0	0	0	1.025	0	0	0	1.18929
k__Bacteria|p__Firmicutes|c__Clostridia|o__Clostridiales|f__Lachnospiraceae	0	0	0	0	0	0	0	0	0	0.67888	0	0
k__Bacteria|p__Firmicutes|c__Clostridia|o__Clostridiales|f__Lachnospiraceae|g__Anaerostipes	0	0	0	0	0	0	0	0	0	0.23754	0	0
k__Bacteria|p__Firmicutes|c__Clostridia|o__Clostridiales|f__Lachnospiraceae|g__Anaerostipes|s__Anaerostipes_caccae	0	0	0	0	0	0	0	0	0	0.23754	0	0
k__Bacteria|p__Firmicutes|c__Clostridia|o__Clostridiales|f__Lachnospiraceae|g__Roseburia	0	0	0	0	0	0	0	0	0	0.44134	0	0
k__Bacteria|p__Firmicutes|c__Clostridia|o__Clostridiales|f__Lachnospiraceae|g__Roseburia|s__Roseburia_intestinalis	0	0	0	0	0	0	0	0	0	0.31395	0	0
k__Bacteria|p__Firmicutes|c__Clostridia|o__Clostridiales|f__Lachnospiraceae|g__Roseburia|s__Roseburia_inulinivorans	0	0	0	0	0	0	0	0	0	0.12739	0	0
k__Bacteria|p__Firmicutes|c__Clostridia|o__Clostridiales|f__Ruminococcaceae	0	0	10.94357	0	2.59619	0	2.35799	0.30488	0	15.69421	2.28021	33.76058
k__Bacteria|p__Firmicutes|c__Clostridia|o__Clostridiales|f__Ruminococcaceae|g__Ruminococcus	0	0	10.94357	0	2.59619	0	2.35799	0.30488	0	15.69421	2.28021	33.76058
k__Bacteria|p__Firmicutes|c__Clostridia|o__Clostridiales|f__Ruminococcaceae|g__Ruminococcus|s__Ruminococcus_gnavus	0	0	10.94357	0	2.59619	0	2.35799	0.30488	0	15.69421	2.28021	28.50647
k__Bacteria|p__Firmicutes|c__Clostridia|o__Clostridiales|f__Ruminococcaceae|g__Ruminococcus|s__Ruminococcus_torques	0	0	0	0	0	0	0	0	0	0	0	5.25412
k__Bacteria|p__Firmicutes|c__Erysipelotrichi	0	0	0.73609	0	0	0	3.52192	0	0	0.34695	0	3.93
k__Bacteria|p__Firmicutes|c__Erysipelotrichi|o__Erysipelotrichales	0	0	0.73609	0	0	0	3.52192	0	0	0.34695	0	3.93
k__Bacteria|p__Firmicutes|c__Erysipelotrichi|o__Erysipelotrichales|f__Erysipelotrichaceae	0	0	0.73609	0	0	0	3.52192	0	0	0.34695	0	3.93
k__Bacteria|p__Firmicutes|c__Erysipelotrichi|o__Erysipelotrichales|f__Erysipelotrichaceae|g__Coprobacillus	0	0	0.73609	0	0	0	3.52192	0	0	0.34695	0	3.93
k__Bacteria|p__Firmicutes|c__Erysipelotrichi|o__Erysipelotrichales|f__Erysipelotrichaceae|g__Coprobacillus|s__Coprobacillus_bacterium	0	0	0.73609	0	0	0	3.52192	0	0	0.34695	0	3.93
k__Bacteria|p__Firmicutes|c__Negativicutes	0	0	0	0.1226	0	0	8.07796	0	0	0.82723	0	0
k__Bacteria|p__Firmicutes|c__Negativicutes|o__Selenomonadales	0	0	0	0.1226	0	0	8.07796	0	0	0.82723	0	0
k__Bacteria|p__Firmicutes|c__Negativicutes|o__Selenomonadales|f__Veillonellaceae	0	0	0	0.1226	0	0	8.07796	0	0	0.82723	0	0
k__Bacteria|p__Firmicutes|c__Negativicutes|o__Selenomonadales|f__Veillonellaceae|g__Veillonella	0	0	0	0.1226	0	0	8.07796	0	0	0.82723	0	0
k__Bacteria|p__Firmicutes|c__Negativicutes|o__Selenomonadales|f__Veillonellaceae|g__Veillonella|s__Veillonella_atypica	0	0	0	0	0	0	1.01306	0	0	0	0	0
k__Bacteria|p__Firmicutes|c__Negativicutes|o__Selenomonadales|f__Veillonellaceae|g__Veillonella|s__Veillonella_dispar	0	0	0	0	0	0	0.24481	0	0	0	0	0
k__Bacteria|p__Firmicutes|c__Negativicutes|o__Selenomonadales|f__Veillonellaceae|g__Veillonella|s__Veillonella_parvula	0	0	0	0	0	0	1.64433	0	0	0.2445	0	0
k__Bacteria|p__Firmicutes|c__Negativicutes|o__Selenomonadales|f__Veillonellaceae|g__Veillonella|s__Veillonella_unclassified	0	0	0	0.1226	0	0	5.17576	0	0	0.58273	0	0
k__Bacteria|p__Proteobacteria	7.12918	30.94171	12.89553	13.0545	0.45019	57.73337	10.6027	11.65468	1.92824	0	16.85454	7.70526
k__Bacteria|p__Proteobacteria|c__Betaproteobacteria	0	0	0.89118	0	0	0	0	0	0	0	0	0
k__Bacteria|p__Proteobacteria|c__Betaproteobacteria|o__Burkholderiales	0	0	0.89118	0	0	0	0	0	0	0	0	0
k__Bacteria|p__Proteobacteria|c__Betaproteobacteria|o__Burkholderiales|f__Sutterellaceae	0	0	0.89118	0	0	0	0	0	0	0	0	0
k__Bacteria|p__Proteobacteria|c__Betaproteobacteria|o__Burkholderiales|f__Sutterellaceae|g__Sutterella	0	0	0.89118	0	0	0	0	0	0	0	0	0
k__Bacteria|p__Proteobacteria|c__Betaproteobacteria|o__Burkholderiales|f__Sutterellaceae|g__Sutterella|s__Sutterella_wadsworthensis	0	0	0.89118	0	0	0	0	0	0	0	0	0
k__Bacteria|p__Proteobacteria|c__Gammaproteobacteria	7.12918	30.94171	12.00435	13.0545	0.45019	57.73337	10.6027	11.65468	1.92824	0	16.85454	7.70526
k__Bacteria|p__Proteobacteria|c__Gammaproteobacteria|o__Enterobacteriales	7.12918	30.94171	12.00435	13.0545	0.45019	56.82324	10.6027	11.65468	1.92824	0	16.85454	7.70526
k__Bacteria|p__Proteobacteria|c__Gammaproteobacteria|o__Enterobacteriales|f__Enterobacteriaceae	7.12918	30.94171	12.00435	13.0545	0.45019	56.82324	10.6027	11.65468	1.92824	0	16.85454	7.70526
k__Bacteria|p__Proteobacteria|c__Gammaproteobacteria|o__Enterobacteriales|f__Enterobacteriaceae|g__Enterobacter	0	0	0	0	0	0	0	0	0	0	5.78012	0
k__Bacteria|p__Proteobacteria|c__Gammaproteobacteria|o__Enterobacteriales|f__Enterobacteriaceae|g__Enterobacter|s__Enterobacter_cloacae	0	0	0	0	0	0	0	0	0	0	5.78012	0
k__Bacteria|p__Proteobacteria|c__Gammaproteobacteria|o__Enterobacteriales|f__Enterobacteriaceae|g__Escherichia	7.12918	5.66436	12.00435	13.0545	0.45019	56.82324	10.6027	11.65468	1.92824	0	0	2.59041
k__Bacteria|p__Proteobacteria|c__Gammaproteobacteria|o__Enterobacteriales|f__Enterobacteriaceae|g__Escherichia|s__Escherichia_coli	7.12918	5.66436	12.00435	12.72774	0.45019	56.82324	10.6027	11.65468	1.92824	0	0	2.59041
k__Bacteria|p__Proteobacteria|c__Gammaproteobacteria|o__Enterobacteriales|f__Enterobacteriaceae|g__Escherichia|s__Escherichia_unclassified	0	0	0	0.32675	0	0	0	0	0	0	0	0
k__Bacteria|p__Proteobacteria|c__Gammaproteobacteria|o__Enterobacteriales|f__Enterobacteriaceae|g__Klebsiella	0	25.27735	0	0	0	0	0	0	0	0	11.07442	5.11485
k__Bacteria|p__Proteobacteria|c__Gammaproteobacteria|o__Enterobacteriales|f__Enterobacteriaceae|g__Klebsiella|s__Klebsiella_pneumoniae	0	0	0	0	0	0	0	0	0	0	11.07442	0
k__Bacteria|p__Proteobacteria|c__Gammaproteobacteria|o__Enterobacteriales|f__Enterobacteriaceae|g__Klebsiella|s__Klebsiella_unclassified	0	25.27735	0	0	0	0	0	0	0	0	0	5.11485
k__Bacteria|p__Proteobacteria|c__Gammaproteobacteria|o__Pasteurellales	0	0	0	0	0	0.91013	0	0	0	0	0	0
k__Bacteria|p__Proteobacteria|c__Gammaproteobacteria|o__Pasteurellales|f__Pasteurellaceae	0	0	0	0	0	0.91013	0	0	0	0	0	0
k__Bacteria|p__Proteobacteria|c__Gammaproteobacteria|o__Pasteurellales|f__Pasteurellaceae|g__Haemophilus	0	0	0	0	0	0.91013	0	0	0	0	0	0
k__Bacteria|p__Proteobacteria|c__Gammaproteobacteria|o__Pasteurellales|f__Pasteurellaceae|g__Haemophilus|s__Haemophilus_parainfluenzae	0	0	0	0	0	0.91013	0	0	0	0	0	0
k__Bacteria|p__Verrucomicrobia	0	0	0	0	0	0	0	0.03804	0	35.92488	0	0
k__Bacteria|p__Verrucomicrobia|c__Verrucomicrobiae	0	0	0	0	0	0	0	0.03804	0	35.92488	0	0
k__Bacteria|p__Verrucomicrobia|c__Verrucomicrobiae|o__Verrucomicrobiales	0	0	0	0	0	0	0	0.03804	0	35.92488	0	0
k__Bacteria|p__Verrucomicrobia|c__Verrucomicrobiae|o__Verrucomicrobiales|f__Verrucomicrobiaceae	0	0	0	0	0	0	0	0.03804	0	35.92488	0	0
k__Bacteria|p__Verrucomicrobia|c__Verrucomicrobiae|o__Verrucomicrobiales|f__Verrucomicrobiaceae|g__Akkermansia	0	0	0	0	0	0	0	0.03804	0	35.92488	0	0
k__Bacteria|p__Verrucomicrobia|c__Verrucomicrobiae|o__Verrucomicrobiales|f__Verrucomicrobiaceae|g__Akkermansia|s__Akkermansia_muciniphila	0	0	0	0	0	0	0	0.03804	0	35.92488	0	0
