# Supplementary material for: The role of breast-feeding in infant immune system: a systems perspective on the intestinal microbiome
Source: Microbiome. 2015 Sep 24;3:41. doi: 10.1186/s40168-015-0104-7 (PMC4581423; doi:10.1186/s40168-015-0104-7)
Supplement: Additional file 2: — GO enrichment tables for human genes involved in the system. (CSV 79 kb) [file 40168_2015_104_MOESM2_ESM.csv]

GO-ID	p-value	corr p-value	x	n	X	N	Description	Genes in test set
90047	3.3278E-13	4.3212E-10	16	82	238	14290	positive regulation of transcription regulator activity	IL4|IL6|TNF|IL5|CEBPG|PPARG|TLR2|TLR4|ANXA3|TGFB1|IL10|INS|TICAM1|IKBKG|IL1B|CAT
51091	3.3278E-13	4.3212E-10	16	82	238	14290	positive regulation of transcription factor activity	IL4|IL6|TNF|IL5|CEBPG|PPARG|TLR2|TLR4|ANXA3|TGFB1|IL10|INS|TICAM1|IKBKG|IL1B|CAT
43388	2.5813E-12	1.7632E-9	16	93	238	14290	positive regulation of DNA binding	IL4|IL6|TNF|IL5|CEBPG|PPARG|TLR2|TLR4|ANXA3|TGFB1|IL10|INS|TICAM1|IKBKG|IL1B|CAT
6952	2.7158E-12	1.7632E-9	38	620	238	14290	defense response	TF|TNF|LY86|CRP|PPARG|TLR2|CALCOCO2|NFKB1|TLR4|TGFB1|IL10|IL17A|IL23A|INS|IL10RB|TICAM1|IFNG|LTF|IL1B|DEFB1|IL1A|FN1|IL4|F12|IL6|CEBPB|CAMLG|IL5|IL8|CEBPG|LYZ|ANXA3|CD83|TNFAIP6|CD55|SERPINF2|MPO|CD14
6954	1.6715E-11	8.6816E-9	26	315	238	14290	inflammatory response	TF|TNF|LY86|CRP|NFKB1|TLR4|TGFB1|IL10|IL17A|IL23A|IL10RB|INS|TICAM1|IL1B|IL1A|FN1|F12|IL6|CEBPB|IL5|IL8|LYZ|TNFAIP6|CD55|SERPINF2|CD14
51099	3.1932E-11	1.3821E-8	16	109	238	14290	positive regulation of binding	IL4|IL6|TNF|IL5|CEBPG|PPARG|TLR2|TLR4|ANXA3|TGFB1|IL10|INS|TICAM1|IKBKG|IL1B|CAT
6955	4.8809E-11	1.8108E-8	36	619	238	14290	immune response	TNF|LY86|CRP|PPARG|TLR2|CALCOCO2|TLR4|TGFB1|IL10|IL17A|IL23A|IL10RB|TICAM1|IGHA1|LTF|IL1B|DEFB1|IL1A|IL4|F12|IL6|CEBPB|IL5|IL8|CEBPG|CTSS|CD164|TINAG|ANXA3|CD83|CD55|IGHE|IKBKG|HSPD1|IL12B|CD14
32675	5.8990E-11	1.9150E-8	11	42	238	14290	regulation of interleukin-6 production	IL6|CEBPB|TNF|TICAM1|IFNG|TLR2|IL1B|TLR4|HSPD1|IL1A|IL10
1817	1.6483E-10	4.7562E-8	20	202	238	14290	regulation of cytokine production	IL6|CEBPB|TNF|CEBPG|PPARG|SMAD4|TLR2|TLR4|TGFB1|IL10|CD83|INS|IFNG|TICAM1|IL1B|HSPD1|IL12B|CD24|IL1A|CD14
6950	9.1129E-10	2.0329E-7	64	1773	238	14290	response to stress	LY86|CRP|PPARG|TLR2|NFKB1|RPS27L|TLR4|TGFB1|IL10|MUTYH|CTGF|PLOD2|TICAM1|IFNG|LTF|IL1B|CAT|PAK1|IL1A|F12|SGK1|ACTN4|LYZ|RAD51|CD83|TNFAIP6|SERPINF2|MAPK9|GADD45A|NDUFB4|TF|TNF|CALCOCO2|HSPA1B|SERPINH1|MDK|IL17A|IL23A|IL10RB|INS|ALB|PPP2CB|CD24|DEFB1|FN1|IL4|IL6|CEBPB|CAMLG|IL5|IL8|CEBPG|SI|SMAD4|BRIP1|ANXA3|CD55|TDP2|IKBKG|MPO|ALKBH1|HSPD1|DNAJB1|CD14
90046	9.3936E-10	2.0329E-7	16	136	238	14290	regulation of transcription regulator activity	IL4|IL6|TNF|IL5|CEBPG|PPARG|TLR2|TLR4|ANXA3|TGFB1|IL10|INS|TICAM1|IKBKG|IL1B|CAT
51090	9.3936E-10	2.0329E-7	16	136	238	14290	regulation of transcription factor activity	IL4|IL6|TNF|IL5|CEBPG|PPARG|TLR2|TLR4|ANXA3|TGFB1|IL10|INS|TICAM1|IKBKG|IL1B|CAT
45428	1.2423E-9	2.4818E-7	9	31	238	14290	regulation of nitric oxide biosynthetic process	TNF|GLA|INS|TICAM1|IFNG|TLR2|IL1B|TLR4|IL10
32755	1.3766E-9	2.4920E-7	8	22	238	14290	positive regulation of interleukin-6 production	IL6|TNF|TICAM1|TLR2|IL1B|TLR4|HSPD1|IL1A
2376	1.4393E-9	2.4920E-7	43	948	238	14290	immune system process	TNF|LY86|CRP|PPARG|TLR2|CALCOCO2|TLR4|IL10|TGFB1|HSH2D|IL17A|IL23A|INS|IL10RB|TICAM1|IFNG|IGHA1|LTF|IL1B|CD24|DEFB1|IL1A|IL4|F12|IL6|CEBPB|IL5|IL8|CEBPG|DLL1|CTSS|CD164|TINAG|ANXA3|CD83|CD55|SDS|FYN|IKBKG|IGHE|HSPD1|IL12B|CD14
51101	7.7836E-9	1.2634E-6	16	157	238	14290	regulation of DNA binding	IL4|IL6|TNF|IL5|CEBPG|PPARG|TLR2|TLR4|ANXA3|TGFB1|IL10|INS|TICAM1|IKBKG|IL1B|CAT
10941	1.1927E-8	1.8220E-6	39	867	238	14290	regulation of cell death	TF|TNF|PPARG|TLR2|NFKB1|RPS27L|TLR4|HSPA1B|PMAIP1|ITM2B|IL10|TGFB1|PHIP|ALB|INS|CTGF|BAG3|TICAM1|IFNG|PPP2CB|IL1B|CAT|CD24|IL1A|IL4|IL6|CEBPB|ACTN4|CEBPG|SMAD4|BIRC3|TRIM35|BNIP2|IKBKG|MPO|MAPK9|HSPD1|IL12B|RBPJ
1819	1.5534E-8	2.2413E-6	13	103	238	14290	positive regulation of cytokine production	IL6|TNF|TLR2|TLR4|TGFB1|CD83|IFNG|TICAM1|IL1B|IL12B|HSPD1|CD14|IL1A
44093	2.2809E-8	3.0791E-6	32	637	238	14290	positive regulation of molecular function	TF|ADCY4|TNF|PPARG|TLR2|TLR4|LPAR1|PMAIP1|ANAPC11|TGFB1|IL10|INS|CTGF|PSMB3|TICAM1|IFNG|IL1B|SHC1|CAT|PAK1|CD24|IL4|IL6|IL5|ACTN4|CEBPG|ANXA3|PSMB8|IKBKG|GNAS|HSPD1|CALM2
42981	2.3713E-8	3.0791E-6	38	852	238	14290	regulation of apoptosis	TF|TNF|PPARG|TLR2|NFKB1|RPS27L|TLR4|HSPA1B|PMAIP1|ITM2B|IL10|TGFB1|PHIP|ALB|INS|CTGF|BAG3|TICAM1|IFNG|PPP2CB|IL1B|CAT|CD24|IL1A|IL4|IL6|CEBPB|ACTN4|CEBPG|BIRC3|TRIM35|BNIP2|IKBKG|MPO|MAPK9|HSPD1|IL12B|RBPJ
43067	3.0377E-8	3.7567E-6	38	860	238	14290	regulation of programmed cell death	TF|TNF|PPARG|TLR2|NFKB1|RPS27L|TLR4|HSPA1B|PMAIP1|ITM2B|IL10|TGFB1|PHIP|ALB|INS|CTGF|BAG3|TICAM1|IFNG|PPP2CB|IL1B|CAT|CD24|IL1A|IL4|IL6|CEBPB|ACTN4|CEBPG|BIRC3|TRIM35|BNIP2|IKBKG|MPO|MAPK9|HSPD1|IL12B|RBPJ
51098	4.0408E-8	4.7344E-6	17	200	238	14290	regulation of binding	IL4|IL6|TNF|IL5|CEBPG|PPARG|SMAD4|TLR2|TLR4|ANXA3|TGFB1|IL10|INS|TICAM1|IKBKG|IL1B|CAT
51240	4.1929E-8	4.7344E-6	20	278	238	14290	positive regulation of multicellular organismal process	F12|TF|IL6|TNF|TLR2|TLR4|CFTR|TGFB1|CD83|CTGF|SERPINF2|INS|IFNG|TICAM1|IL1B|SYTL2|HSPD1|IL12B|IL1A|CD14
42035	5.5145E-8	5.9672E-6	11	77	238	14290	regulation of cytokine biosynthetic process	IL6|CEBPB|TNF|CEBPG|TICAM1|IFNG|IL1B|TLR4|IL12B|IL1A|IL10
32642	6.3579E-8	6.6046E-6	7	23	238	14290	regulation of chemokine production	IL6|TNF|TICAM1|IFNG|TLR2|IL1B|TLR4
50776	7.9346E-8	7.9254E-6	18	235	238	14290	regulation of immune response	IL4|IL6|TNF|CRP|TLR2|TLR4|TGFB1|IL10|CD55|INS|FYN|IKBKG|IFNG|TICAM1|IL1B|HSPD1|IL12B|CD24
42221	9.0312E-8	8.6867E-6	52	1463	238	14290	response to chemical stimulus	ADCY4|SRP14|PPARG|TLR2|TLR4|PMAIP1|TGFB1|IL10|CTGF|PLOD2|TICAM1|IFNG|IL1B|SHC1|CAT|GNG5|IL1A|F12|ACTN4|CFTR|CD83|GLUL|SDS|SERPINF2|MGEA5|MAPK9|GNAS|TF|NDUFB4|TNF|CALCOCO2|HSPA1B|SERPINH1|PHIP|PPP2CB|CD24|DEFB1|IL4|IL6|S100A16|IL8|SI|SMAD4|ABCB1|ANXA3|GLA|FYN|MPO|HSPD1|DNAJB1|CD14|CALM2
51054	9.3672E-8	8.6881E-6	10	64	238	14290	positive regulation of DNA metabolic process	IL4|INS|CEBPG|IFNG|MGEA5|SHC1|AREG|ANXA3|TGFB1|RAD51
9611	1.0098E-7	9.0431E-6	28	541	238	14290	response to wounding	TF|TNF|LY86|CRP|NFKB1|TLR4|MDK|TGFB1|IL10|IL17A|IL23A|IL10RB|INS|CTGF|TICAM1|IL1B|IL1A|FN1|F12|IL6|CEBPB|IL5|IL8|LYZ|TNFAIP6|CD55|SERPINF2|CD14
50867	1.0927E-7	9.4595E-6	13	121	238	14290	positive regulation of cell activation	IL4|IL6|IL5|TLR4|TGFB1|CD83|CTGF|IFNG|TICAM1|IL1B|IL12B|CD24|HSPD1
45429	1.2117E-7	1.0151E-5	7	25	238	14290	positive regulation of nitric oxide biosynthetic process	TNF|INS|TICAM1|IFNG|TLR2|IL1B|TLR4
51222	1.5663E-7	1.2712E-5	11	85	238	14290	positive regulation of protein transport	IL6|TNF|INS|IFNG|TLR2|SMAD4|IL1B|TLR4|IL1A|IL10|TGFB1
51251	1.7173E-7	1.3117E-5	12	105	238	14290	positive regulation of lymphocyte activation	IL4|CD83|IL6|IL5|TICAM1|IFNG|IL1B|TLR4|HSPD1|CD24|IL12B|TGFB1
2697	1.7173E-7	1.3117E-5	12	105	238	14290	regulation of immune effector process	IL4|IL6|TNF|INS|IFNG|TLR2|IL1B|TLR4|HSPD1|IL12B|IL10|TGFB1
2700	2.5558E-7	1.8964E-5	8	40	238	14290	regulation of production of molecular mediator of immune response	IL4|IL6|TNF|IFNG|TLR2|TLR4|IL10|TGFB1
51092	2.7672E-7	1.9962E-5	9	55	238	14290	positive regulation of NF-kappaB transcription factor activity	TNF|INS|IKBKG|TICAM1|TLR2|IL1B|TLR4|CAT|TGFB1
10033	3.6003E-7	2.5270E-5	36	869	238	14290	response to organic substance	ADCY4|TF|TNF|PPARG|TLR2|CALCOCO2|TLR4|HSPA1B|PMAIP1|SERPINH1|IL10|TGFB1|PHIP|CTGF|TICAM1|IFNG|IL1B|SHC1|CD24|GNG5|IL1A|F12|IL6|SI|CFTR|ANXA3|CD83|GLUL|SDS|SERPINF2|FYN|MGEA5|GNAS|DNAJB1|HSPD1|CD14
50670	3.9814E-7	2.7210E-5	11	93	238	14290	regulation of lymphocyte proliferation	IL4|IL6|IL5|TICAM1|IFNG|IL1B|TLR4|CD24|IL12B|IL10|TGFB1
32944	4.4437E-7	2.9590E-5	11	94	238	14290	regulation of mononuclear cell proliferation	IL4|IL6|IL5|TICAM1|IFNG|IL1B|TLR4|CD24|IL12B|IL10|TGFB1
9607	4.5598E-7	2.9604E-5	24	447	238	14290	response to biotic stimulus	F12|TF|IL6|TNF|LYZ|TLR2|TLR4|HSPA1B|SERPINH1|ANXA3|IL10|TGFB1|ISG20|IL23A|IFNG|TICAM1|LTF|IL1B|DNAJB1|HSPD1|CD24|DEFB1|IL1A|CD14
70663	4.9526E-7	3.1371E-5	11	95	238	14290	regulation of leukocyte proliferation	IL4|IL6|IL5|TICAM1|IFNG|IL1B|TLR4|CD24|IL12B|IL10|TGFB1
2696	5.1502E-7	3.1599E-5	12	116	238	14290	positive regulation of leukocyte activation	IL4|CD83|IL6|IL5|TICAM1|IFNG|IL1B|TLR4|HSPD1|CD24|IL12B|TGFB1
45073	5.2321E-7	3.1599E-5	5	11	238	14290	regulation of chemokine biosynthetic process	IL6|TNF|TICAM1|IFNG|IL1B
48584	5.6441E-7	3.3313E-5	18	268	238	14290	positive regulation of response to stimulus	TF|IL6|TNF|IL8|CEBPG|CRP|TLR2|TLR4|TGFB1|CD55|INS|FYN|IKBKG|TICAM1|IL1B|HSPD1|IL12B|IL1A
60548	5.9149E-7	3.4136E-5	22	389	238	14290	negative regulation of cell death	IL4|TF|IL6|CEBPB|TNF|SMAD4|NFKB1|HSPA1B|BIRC3|IL10|PHIP|ALB|INS|BNIP2|BAG3|PPP2CB|MPO|IL1B|CAT|HSPD1|RBPJ|IL1A
48583	6.4601E-7	3.6472E-5	26	523	238	14290	regulation of response to stimulus	TF|TNF|PPARG|CRP|TLR2|TLR4|TGFB1|IL10|INS|TICAM1|IFNG|IL1B|CD24|PAK1|IL1A|IL4|F12|IL6|IL8|CEBPG|CD55|SERPINF2|FYN|IKBKG|IL12B|HSPD1
1775	8.2196E-7	4.5418E-5	18	275	238	14290	cell activation	IL4|IL6|TNF|IL8|CEBPG|TLR2|TLR4|ANXA3|IL10|TGFB1|HSH2D|IL23A|INS|FYN|TICAM1|HSPD1|IL12B|CD24
50671	1.0522E-6	5.6930E-5	9	64	238	14290	positive regulation of lymphocyte proliferation	IL4|IL6|IL5|TICAM1|IFNG|IL1B|TLR4|CD24|IL12B
32946	1.2038E-6	6.3802E-5	9	65	238	14290	positive regulation of mononuclear cell proliferation	IL4|IL6|IL5|TICAM1|IFNG|IL1B|TLR4|CD24|IL12B
43066	1.3205E-6	6.8584E-5	21	376	238	14290	negative regulation of apoptosis	IL4|TF|IL6|CEBPB|TNF|NFKB1|HSPA1B|BIRC3|IL10|PHIP|ALB|INS|BNIP2|BAG3|PPP2CB|MPO|IL1B|CAT|HSPD1|RBPJ|IL1A
70665	1.3739E-6	6.9960E-5	9	66	238	14290	positive regulation of leukocyte proliferation	IL4|IL6|IL5|TICAM1|IFNG|IL1B|TLR4|CD24|IL12B
9987	1.5631E-6	7.8063E-5	189	9361	238	14290	cellular process	RPL18|CAST|SRP14|ADCY4|TSPO|VAPA|CAPZA2|TLR2|CBX3|TLR4|RPS27L|PMAIP1|LPAR1|IL10|TGFB1|RAB1A|ISG20|ACTG1|DPY30|MUTYH|PLOD2|CTGF|TARDBP|PDE4B|IFNG|U2AF1|IL1B|IFRD1|GNG5|IL1A|ACTN4|CMAS|DDX39B|DLL1|TNFAIP6|GLUL|PPP1CA|SEC61B|MGAM|RPS15|ATP5C1|SDCBP|MAPK9|LAMC2|VPS26B|TRAPPC2|XDH|ANAPC16|ZFAND5|UBE2DNL|TALDO1|SRSF10|ASNSD1|ANAPC11|ARPC5|HSPA1B|MDK|ACP1|SERPINH1|OAZ2|IL17A|DOCK1|IL23A|RPL7|ALB|INS|PSM…
43069	1.6309E-6	7.8504E-5	21	381	238	14290	negative regulation of programmed cell death	IL4|TF|IL6|CEBPB|TNF|NFKB1|HSPA1B|BIRC3|IL10|PHIP|ALB|INS|BNIP2|BAG3|PPP2CB|MPO|IL1B|CAT|HSPD1|RBPJ|IL1A
9617	1.6323E-6	7.8504E-5	16	231	238	14290	response to bacterium	TF|IL6|TNF|LYZ|TLR2|TLR4|ANXA3|IL10|IFNG|TICAM1|LTF|IL1B|CD24|DEFB1|CD14|IL1A
50864	1.8072E-6	8.3809E-5	8	51	238	14290	regulation of B cell activation	IL4|IL6|IL5|TICAM1|IFNG|TLR4|IL10|TGFB1
42108	1.8072E-6	8.3809E-5	8	51	238	14290	positive regulation of cytokine biosynthetic process	TNF|CEBPG|TICAM1|IFNG|IL1B|TLR4|IL12B|IL1A
2637	2.0980E-6	9.3588E-5	6	24	238	14290	regulation of immunoglobulin production	IL4|IL6|TNF|IFNG|IL10|TGFB1
2526	2.1855E-6	9.3588E-5	10	89	238	14290	acute inflammatory response	TF|F12|IL6|CD55|CEBPB|INS|SERPINF2|CRP|IL1A|FN1
50871	2.1887E-6	9.3588E-5	7	37	238	14290	positive regulation of B cell activation	IL4|IL6|IL5|TICAM1|IFNG|TLR4|TGFB1
2684	2.2051E-6	9.3588E-5	17	265	238	14290	positive regulation of immune system process	IL4|IL6|IL5|CRP|TLR2|TLR4|TGFB1|CD83|CD55|FYN|IKBKG|IFNG|TICAM1|IL1B|HSPD1|IL12B|CD24
51249	2.2261E-6	9.3588E-5	13	157	238	14290	regulation of lymphocyte activation	IL4|IL6|IL5|TLR4|TGFB1|IL10|CD83|IFNG|TICAM1|IL1B|IL12B|CD24|HSPD1
65009	2.2343E-6	9.3588E-5	39	1061	238	14290	regulation of molecular function	CKS1B|TF|ADCY4|TNF|PPARG|TLR2|NFKB1|TLR4|ANAPC11|LPAR1|PMAIP1|TGFB1|IL10|SMAP2|INS|CTGF|PSMB3|TICAM1|IFNG|IL1B|SHC1|CAT|PAK1|CD24|FGD6|IL4|IL6|IL5|ACTN4|CEBPG|SMAD4|ANXA3|PSMB8|GLA|IKBKG|GNAS|HSPD1|GADD45A|CALM2
60558	2.5249E-6	1.0246E-4	4	7	238	14290	regulation of calcidiol 1-monooxygenase activity	TNF|IFNG|IL1B|NFKB1
45348	2.5249E-6	1.0246E-4	4	7	238	14290	positive regulation of MHC class II biosynthetic process	IL4|IFNG|TLR4|IL10
6953	2.6452E-6	1.0569E-4	7	38	238	14290	acute-phase response	IL6|CEBPB|INS|SERPINF2|CRP|IL1A|FN1
50865	3.8373E-6	1.5099E-4	14	191	238	14290	regulation of cell activation	IL4|IL6|IL5|TLR4|TGFB1|IL10|CD83|CTGF|IFNG|TICAM1|IL1B|IL12B|CD24|HSPD1
45087	4.1416E-6	1.6053E-4	13	166	238	14290	innate immune response	F12|LY86|CEBPG|PPARG|TLR2|CALCOCO2|TLR4|TGFB1|CD55|IL23A|TICAM1|DEFB1|CD14
2673	4.4248E-6	1.6899E-4	6	27	238	14290	regulation of acute inflammatory response	F12|IL6|TNF|INS|PPARG|IL1B
60559	4.5628E-6	1.7173E-4	3	3	238	14290	positive regulation of calcidiol 1-monooxygenase activity	TNF|IFNG|IL1B
10740	4.7123E-6	1.7483E-4	15	222	238	14290	positive regulation of intracellular protein kinase cascade	IL4|TF|IL6|TNF|IL5|VAPA|TLR4|LPAR1|TGFB1|TMED4|INS|IFNG|TICAM1|IL1B|IL1A
45080	4.9838E-6	1.8229E-4	4	8	238	14290	positive regulation of chemokine biosynthetic process	TNF|TICAM1|IFNG|IL1B
1934	5.1096E-6	1.8430E-4	11	120	238	14290	positive regulation of protein amino acid phosphorylation	IL4|IL6|TNF|IL5|INS|CTGF|IFNG|SMAD4|IL1B|TLR4|TGFB1
51223	5.5299E-6	1.9479E-4	12	145	238	14290	regulation of protein transport	IL6|TNF|INS|IFNG|TLR2|SMAD4|IL1B|RAB11A|TLR4|IL1A|IL10|TGFB1
48545	5.5505E-6	1.9479E-4	15	225	238	14290	response to steroid hormone stimulus	TF|IL6|TNF|PPARG|SI|TLR2|CFTR|TLR4|ANXA3|TGFB1|IL10|CTGF|MGEA5|IL1B|CD24
90068	6.2922E-6	2.1788E-4	7	43	238	14290	positive regulation of cell cycle process	PHIP|TNF|INS|CTGF|IL1B|IL1A|TGFB1
51704	6.8071E-6	2.3260E-4	31	785	238	14290	multi-organism process	TF|TNF|TLR2|TLR4|TGFB1|IL10|ISG20|IL23A|ALB|TARDBP|PSMB3|TICAM1|IFNG|LTF|IL1B|CD24|DEFB1|IL1A|IL6|DDX39B|LYZ|GTF2B|ANXA3|PSMB8|FYN|IKBKG|GNAS|HSPD1|TCEB1|HPGD|CD14
32768	6.9053E-6	2.3290E-4	6	29	238	14290	regulation of monooxygenase activity	TNF|GLA|INS|IFNG|IL1B|NFKB1
31401	7.6362E-6	2.5425E-4	15	231	238	14290	positive regulation of protein modification process	IL4|IL6|TNF|IL5|SMAD4|TLR4|ANAPC11|PSMB8|TGFB1|CTGF|INS|PSMB3|IFNG|TICAM1|IL1B
45321	8.4724E-6	2.7731E-4	15	233	238	14290	leukocyte activation	IL4|IL8|CEBPG|TLR2|TLR4|ANXA3|TGFB1|IL10|HSH2D|IL23A|INS|FYN|TICAM1|IL12B|HSPD1
51707	8.5909E-6	2.7731E-4	19	357	238	14290	response to other organism	TF|IL6|TNF|LYZ|TLR2|TLR4|ANXA3|TGFB1|IL10|ISG20|IL23A|IFNG|TICAM1|LTF|IL1B|CD24|DEFB1|IL1A|CD14
2682	8.6491E-6	2.7731E-4	21	424	238	14290	regulation of immune system process	IL4|IL6|TNF|IL5|CRP|TLR2|TLR4|IL10|TGFB1|CD83|CD55|INS|FYN|IKBKG|IFNG|TICAM1|IL1B|GNAS|HSPD1|IL12B|CD24
2694	9.4521E-6	2.9935E-4	13	179	238	14290	regulation of leukocyte activation	IL4|IL6|IL5|TLR4|TGFB1|IL10|CD83|IFNG|TICAM1|IL1B|IL12B|CD24|HSPD1
70201	9.6078E-6	3.0062E-4	12	153	238	14290	regulation of establishment of protein localization	IL6|TNF|INS|IFNG|TLR2|SMAD4|IL1B|RAB11A|TLR4|IL1A|IL10|TGFB1
8152	1.0308E-5	3.1867E-4	132	5951	238	14290	metabolic process	RPL18|CAST|TSPO|PITPNA|TLR2|RPS27L|TLR4|TGFB1|IL10|ISG20|DPY30|MUTYH|PLOD2|CTGF|TARDBP|IFNG|PDE4B|U2AF1|IL1B|F12|CMAS|DDX39B|PPP1CA|GLUL|SEC61B|RPS15|MGAM|ATP5C1|MAPK9|TRAPPC2|ANAPC16|XDH|UBE2DNL|TALDO1|SRSF10|ASNSD1|HSPA1B|ANAPC11|ACP1|SERPINH1|OAZ2|IL17A|RPL7|INS|PSMB3|STK38L|B4GALT5|FN1|EEF1A1|CAMLG|GUSB|RPS9|BRIP1|ENGASE|TINAG|PSMB8|PPA1|CD55|HNRNPH3|SRSF9|GLS|SPCS3|DNAJB1|HSPD1|RBPJ|SAT1|ORM…
51052	1.1057E-5	3.3782E-4	11	130	238	14290	regulation of DNA metabolic process	IL4|INS|CEBPG|IFNG|MGEA5|SHC1|AREG|ANXA3|IL10|TGFB1|RAD51
50714	1.1604E-5	3.5043E-4	7	47	238	14290	positive regulation of protein secretion	IL6|TNF|INS|IFNG|IL1A|IL10|TGFB1
32479	1.1807E-5	3.5105E-4	5	19	238	14290	regulation of type I interferon production	TICAM1|TLR2|TLR4|HSPD1|IL10
42327	1.1896E-5	3.5105E-4	11	131	238	14290	positive regulation of phosphorylation	IL4|IL6|TNF|IL5|INS|CTGF|IFNG|SMAD4|IL1B|TLR4|TGFB1
51050	1.2049E-5	3.5159E-4	16	270	238	14290	positive regulation of transport	IL6|TNF|ACTN4|SMAD4|TLR2|TLR4|CD63|TGFB1|IL10|INS|IFNG|MGEA5|IL1B|SYTL2|IL1A|CALM2
42129	1.3149E-5	3.7943E-4	8	66	238	14290	regulation of T cell proliferation	IL4|IL6|IFNG|IL1B|CD24|IL12B|IL10|TGFB1
32735	1.4563E-5	4.0115E-4	4	10	238	14290	positive regulation of interleukin-12 production	IFNG|TLR2|TLR4|HSPD1
45346	1.4563E-5	4.0115E-4	4	10	238	14290	regulation of MHC class II biosynthetic process	IL4|IFNG|TLR4|IL10
48518	1.4748E-5	4.0115E-4	62	2208	238	14290	positive regulation of biological process	VAPA|CRP|PPARG|TLR2|NFKB1|RPS27L|TLR4|LPAR1|PMAIP1|TGFB1|IL10|CTGF|TARDBP|TICAM1|IFNG|IL1B|SHC1|CAT|IL1A|F12|ACTN4|CFTR|RAD51|CD83|TRIM35|SERPINF2|MGEA5|MAPK9|GNAS|IL12B|TBX18|TF|TNF|ANAPC11|ITM2B|MDK|PHIP|TMED4|IL17A|INS|PSMB3|CD24|IL4|IL6|CEBPB|IL5|IL8|CEBPG|SMAD4|RPS9|CD63|ANXA3|PSMB8|CD55|FYN|IKBKG|SYTL2|HSPD1|AREG|RBPJ|CD14|CALM2
45937	1.4752E-5	4.0115E-4	11	134	238	14290	positive regulation of phosphate metabolic process	IL4|IL6|TNF|IL5|INS|CTGF|IFNG|SMAD4|IL1B|TLR4|TGFB1
10562	1.4752E-5	4.0115E-4	11	134	238	14290	positive regulation of phosphorus metabolic process	IL4|IL6|TNF|IL5|INS|CTGF|IFNG|SMAD4|IL1B|TLR4|TGFB1
8219	1.4829E-5	4.0115E-4	28	698	238	14290	cell death	TNFRSF21|POLR2G|TF|TSPO|TNF|LY86|PPARG|NFKB1|PMAIP1|ITM2B|TGFB1|IL17A|DOCK1|TARDBP|TICAM1|IFNG|IL1B|PAK1|IL1A|SGK1|IL6|LYZ|ZSWIM2|BNIP2|MGEA5|HSPD1|GADD45A|CD14
51247	1.5560E-5	4.1660E-4	17	307	238	14290	positive regulation of protein metabolic process	IL4|F12|IL6|TNF|IL5|SMAD4|TLR4|ANAPC11|PSMB8|TGFB1|CTGF|INS|PSMB3|IFNG|TICAM1|MGEA5|IL1B
9967	1.5835E-5	4.1962E-4	16	276	238	14290	positive regulation of signal transduction	IL4|TF|IL6|TNF|IL5|VAPA|TLR4|LPAR1|TGFB1|TMED4|INS|IFNG|TICAM1|IL1B|CAT|IL1A
31347	1.6113E-5	4.2268E-4	12	161	238	14290	regulation of defense response	F12|IL6|TNF|INS|TICAM1|PPARG|TLR2|IL1B|TLR4|HSPD1|IL12B|IL10
16265	1.6890E-5	4.3863E-4	28	703	238	14290	death	TNFRSF21|POLR2G|TF|TSPO|TNF|LY86|PPARG|NFKB1|PMAIP1|ITM2B|TGFB1|IL17A|DOCK1|TARDBP|TICAM1|IFNG|IL1B|PAK1|IL1A|SGK1|IL6|LYZ|ZSWIM2|BNIP2|MGEA5|HSPD1|GADD45A|CD14
2706	1.7664E-5	4.5013E-4	7	50	238	14290	regulation of lymphocyte mediated immunity	IL4|IFNG|IL1B|HSPD1|IL12B|IL10|TGFB1
30656	1.8026E-5	4.5013E-4	3	4	238	14290	regulation of vitamin metabolic process	TNF|IFNG|NFKB1
60556	1.8026E-5	4.5013E-4	3	4	238	14290	regulation of vitamin D biosynthetic process	TNF|IFNG|NFKB1
32800	1.8026E-5	4.5013E-4	3	4	238	14290	receptor biosynthetic process	TNF|PPARG|IL10
50727	1.8537E-5	4.5848E-4	9	90	238	14290	regulation of inflammatory response	F12|IL6|TNF|INS|PPARG|TLR2|IL1B|TLR4|IL10
32101	1.8960E-5	4.6452E-4	13	191	238	14290	regulation of response to external stimulus	F12|TF|IL6|TNF|IL8|PPARG|TLR2|TLR4|TGFB1|IL10|SERPINF2|INS|IL1B
16477	1.9762E-5	4.7437E-4	16	281	238	14290	cell migration	ZFAND5|IL6|TNF|IL8|TGFB1|IL10|CTGF|SDS|FYN|PRSS3|IFNG|IL1B|SDCBP|IL12B|CD24|FN1
23056	1.9762E-5	4.7437E-4	16	281	238	14290	positive regulation of signaling process	IL4|TF|IL6|TNF|IL5|VAPA|TLR4|LPAR1|TGFB1|TMED4|INS|IFNG|TICAM1|IL1B|CAT|IL1A
32655	2.0107E-5	4.7437E-4	5	21	238	14290	regulation of interleukin-12 production	IFNG|TLR2|TLR4|HSPD1|IL10
45834	2.0187E-5	4.7437E-4	7	51	238	14290	positive regulation of lipid metabolic process	TNF|INS|PPARG|IFNG|IL1B|IL1A|TGFB1
10942	2.0482E-5	4.7437E-4	21	449	238	14290	positive regulation of cell death	CEBPB|TNF|CEBPG|PPARG|TLR2|RPS27L|TLR4|PMAIP1|ITM2B|IL10|TGFB1|TRIM35|CTGF|IKBKG|IFNG|TICAM1|IL1B|MAPK9|HSPD1|IL12B|CD24
35468	2.0638E-5	4.7437E-4	19	380	238	14290	positive regulation of signaling pathway	IL4|TF|IL6|TNF|IL5|VAPA|SMAD4|TLR2|TLR4|LPAR1|TGFB1|PHIP|TMED4|INS|IFNG|TICAM1|IL1B|CAT|IL1A
32268	2.0641E-5	4.7437E-4	24	558	238	14290	regulation of cellular protein metabolic process	IL4|SRP14|IL6|TNF|IL5|PAIP2|SMAD4|TLR4|NFKB1|ANAPC11|PSMB8|IL10|TGFB1|PHIP|ZFP36L1|CTGF|INS|PSMB3|IFNG|TICAM1|MGEA5|IL1B|PAK1|EIF4E2
51246	2.0986E-5	4.7807E-4	26	634	238	14290	regulation of protein metabolic process	SRP14|UBE2DNL|TNF|NFKB1|TLR4|ANAPC11|TGFB1|IL10|ZFP36L1|PHIP|INS|CTGF|PSMB3|TICAM1|IFNG|IL1B|PAK1|IL4|F12|IL6|IL5|PAIP2|SMAD4|PSMB8|MGEA5|EIF4E2
80134	2.4452E-5	5.5218E-4	17	318	238	14290	regulation of response to stress	F12|TF|IL6|TNF|CEBPG|PPARG|TLR2|TLR4|IL10|SERPINF2|INS|TICAM1|IL1B|PAK1|HSPD1|IL12B|IL1A
50896	2.5614E-5	5.7345E-4	89	3631	238	14290	response to stimulus	ADCY4|SRP14|LXN|LY86|CRP|PPARG|TLR2|TLR4|RPS27L|NFKB1|PMAIP1|IL10|TGFB1|ISG20|MUTYH|CTGF|PLOD2|TICAM1|IFNG|LTF|IL1B|SHC1|CAT|PAK1|GNG5|IL1A|F12|SGK1|ACTN4|LYZ|CFTR|CTSS|CD164|RAD51|CD83|TNFAIP6|GLUL|SERPINF2|SDS|IGHE|MGEA5|MAPK9|GNAS|IL12B|GADD45A|NDUFB4|TF|PGS1|TNF|CALCOCO2|HSPA1B|MDK|SERPINH1|PHIP|IL17A|IL23A|ALB|INS|IL10RB|PPP2CB|IGHA1|CD24|DEFB1|FN1|IL4|IL6|CEBPB|S100A16|CAMLG|IL5|IL8|CEBPG|S…
9719	2.6602E-5	5.8865E-4	22	493	238	14290	response to endogenous stimulus	ADCY4|TF|IL6|TNF|PPARG|SI|TLR2|TLR4|CFTR|ANXA3|IL10|TGFB1|PHIP|CTGF|SDS|MGEA5|IL1B|SHC1|GNAS|CD24|GNG5|IL1A
6915	2.6747E-5	5.8865E-4	24	567	238	14290	apoptosis	TNFRSF21|TF|POLR2G|SGK1|TSPO|IL6|TNF|LY86|PPARG|NFKB1|PMAIP1|ZSWIM2|ITM2B|IL17A|DOCK1|BNIP2|IFNG|TICAM1|IL1B|PAK1|HSPD1|GADD45A|IL1A|CD14
10627	2.8665E-5	6.2556E-4	17	322	238	14290	regulation of intracellular protein kinase cascade	IL4|TF|IL6|TNF|IL5|VAPA|TLR4|LPAR1|TGFB1|TMED4|INS|IFNG|TICAM1|IL1B|PAK1|CD24|IL1A
32270	2.9056E-5	6.2881E-4	16	290	238	14290	positive regulation of cellular protein metabolic process	IL4|IL6|TNF|IL5|SMAD4|TLR4|ANAPC11|PSMB8|TGFB1|CTGF|INS|PSMB3|IFNG|TICAM1|MGEA5|IL1B
42742	2.9579E-5	6.3486E-4	10	119	238	14290	defense response to bacterium	IL6|TNF|IFNG|TLR2|LYZ|LTF|TLR4|DEFB1|ANXA3|IL10
32880	3.1164E-5	6.6339E-4	12	172	238	14290	regulation of protein localization	IL6|TNF|INS|IFNG|TLR2|SMAD4|IL1B|RAB11A|TLR4|IL1A|IL10|TGFB1
45191	3.3436E-5	7.0597E-4	4	12	238	14290	regulation of isotype switching	IL4|IFNG|IL10|TGFB1
50863	3.4170E-5	7.1564E-4	10	121	238	14290	regulation of T cell activation	IL4|CD83|IL6|IFNG|IL1B|HSPD1|CD24|IL12B|IL10|TGFB1
12501	3.5408E-5	7.3563E-4	24	577	238	14290	programmed cell death	TNFRSF21|TF|POLR2G|SGK1|TSPO|IL6|TNF|LY86|PPARG|NFKB1|PMAIP1|ZSWIM2|ITM2B|IL17A|DOCK1|BNIP2|IFNG|TICAM1|IL1B|PAK1|HSPD1|GADD45A|IL1A|CD14
10604	3.8395E-5	7.9137E-4	33	941	238	14290	positive regulation of macromolecule metabolic process	TNF|PPARG|TLR2|NFKB1|TLR4|ANAPC11|TGFB1|IL10|PHIP|IL17A|INS|CTGF|PSMB3|TICAM1|IFNG|IL1B|SHC1|IL1A|IL4|F12|IL6|CEBPB|IL5|CEBPG|SMAD4|ANXA3|PSMB8|RAD51|MGEA5|MAPK9|AREG|IL12B|RBPJ
51785	4.0319E-5	8.1804E-4	5	24	238	14290	positive regulation of nuclear division	PHIP|TNF|INS|IL1B|IL1A
45840	4.0319E-5	8.1804E-4	5	24	238	14290	positive regulation of mitosis	PHIP|TNF|INS|IL1B|IL1A
31399	4.0991E-5	8.2233E-4	18	365	238	14290	regulation of protein modification process	IL4|IL6|TNF|IL5|SMAD4|TLR4|ANAPC11|PSMB8|TGFB1|PHIP|CTGF|INS|PSMB3|IFNG|TICAM1|MGEA5|IL1B|PAK1
50870	4.1164E-5	8.2233E-4	8	77	238	14290	positive regulation of T cell activation	IL4|CD83|IL6|IFNG|IL1B|HSPD1|CD24|IL12B
70391	4.4510E-5	8.8238E-4	3	5	238	14290	response to lipoteichoic acid	TLR2|TLR4|CD14
46907	4.7086E-5	9.2638E-4	26	665	238	14290	intracellular transport	SRP14|TSPO|TNF|SRSF10|TIMM17B|SDCBP2|TGFB1|DPY30|IFNG|BLOC1S1|RAB11A|CD24|RBM22|DDX39B|ATP5F1|SEC61B|RPS15|MGEA5|ATP5C1|SDCBP|GNAS|SYTL2|GOSR1|VPS26B|COG1|TRAPPC2
32760	4.7666E-5	9.3075E-4	4	13	238	14290	positive regulation of tumor necrosis factor production	TICAM1|TLR2|TLR4|CD14
9725	4.9981E-5	9.6866E-4	20	441	238	14290	response to hormone stimulus	ADCY4|TF|IL6|TNF|PPARG|SI|TLR2|TLR4|CFTR|ANXA3|IL10|TGFB1|PHIP|CTGF|MGEA5|IL1B|SHC1|GNAS|CD24|GNG5
43065	5.1582E-5	9.8864E-4	20	442	238	14290	positive regulation of apoptosis	CEBPB|TNF|CEBPG|PPARG|TLR2|RPS27L|TLR4|PMAIP1|ITM2B|TGFB1|IL10|TRIM35|IKBKG|IFNG|TICAM1|IL1B|MAPK9|HSPD1|IL12B|CD24
2237	5.1773E-5	9.8864E-4	10	127	238	14290	response to molecule of bacterial origin	TF|IL6|TICAM1|TLR2|IL1B|TLR4|CD24|IL1A|IL10|CD14
2703	5.3127E-5	1.0071E-3	7	59	238	14290	regulation of leukocyte mediated immunity	IL4|IFNG|IL1B|HSPD1|IL12B|IL10|TGFB1
32583	5.6410E-5	1.0586E-3	13	212	238	14290	regulation of gene-specific transcription	IL4|IL6|IL5|TNF|PPARG|TLR2|NFKB1|TLR4|TGFB1|IL10|INS|IL1B|PAK1
43068	5.6662E-5	1.0586E-3	20	445	238	14290	positive regulation of programmed cell death	CEBPB|TNF|CEBPG|PPARG|TLR2|RPS27L|TLR4|PMAIP1|ITM2B|TGFB1|IL10|TRIM35|IKBKG|IFNG|TICAM1|IL1B|MAPK9|HSPD1|IL12B|CD24
2764	5.9300E-5	1.1000E-3	7	60	238	14290	immune response-regulating signaling pathway	FYN|IKBKG|TICAM1|TLR2|TLR4|HSPD1|CD24
48519	6.2962E-5	1.1542E-3	56	2020	238	14290	negative regulation of biological process	SRP14|CAPZA2|CRP|PPARG|TLR2|CBX3|NFKB1|TLR4|TGFB1|IL10|BAG3|TARDBP|IFNG|IL1B|CAT|IL1A|F12|ACTN4|DLL1|CD164|CD83|TRIM35|SDS|BNIP2|SERPINF2|MGEA5|IL12B|GADD45A|TF|TNF|SRSF10|HSPA1B|ANAPC11|PHIP|INS|ALB|PSMB3|PPP2CB|CD24|ARL6IP5|IL4|IL6|CEBPB|IL8|PAIP2|SMAD4|CD63|BIRC3|PSMB8|RGS2|GLA|MPO|HSPD1|RBPJ|HPGD|CALM2
30595	6.3635E-5	1.1542E-3	6	42	238	14290	leukocyte chemotaxis	IL6|IL8|SDS|IFNG|IL1B|IL10
42102	6.3635E-5	1.1542E-3	6	42	238	14290	positive regulation of T cell proliferation	IL4|IL6|IFNG|IL1B|CD24|IL12B
10647	6.4001E-5	1.1542E-3	19	413	238	14290	positive regulation of cell communication	IL4|TF|IL6|TNF|IL5|VAPA|SMAD4|TLR2|TLR4|LPAR1|TGFB1|PHIP|TMED4|INS|IFNG|TICAM1|IL1B|CAT|IL1A
10888	6.5862E-5	1.1715E-3	4	14	238	14290	negative regulation of lipid storage	IL6|TNF|CRP|PPARG
51043	6.5862E-5	1.1715E-3	4	14	238	14290	regulation of membrane protein ectodomain proteolysis	TNF|IFNG|IL1B|IL10
1932	6.8313E-5	1.2069E-3	13	216	238	14290	regulation of protein amino acid phosphorylation	IL4|IL6|IL5|TNF|SMAD4|TLR4|TGFB1|PHIP|CTGF|INS|IFNG|IL1B|PAK1
31349	7.0827E-5	1.2428E-3	8	83	238	14290	positive regulation of defense response	IL6|TNF|TICAM1|TLR2|IL1B|TLR4|HSPD1|IL12B
90316	7.2934E-5	1.2645E-3	6	43	238	14290	positive regulation of intracellular protein transport	TNF|TLR2|SMAD4|IL1B|TLR4|TGFB1
50900	7.3412E-5	1.2645E-3	7	62	238	14290	leukocyte migration	IL6|TNF|IL8|SDS|IFNG|IL1B|IL10
10883	7.3521E-5	1.2645E-3	5	27	238	14290	regulation of lipid storage	IL6|TNF|CRP|PPARG|NFKB1
48870	7.5216E-5	1.2767E-3	16	314	238	14290	cell motility	ZFAND5|IL6|TNF|IL8|TGFB1|IL10|CTGF|SDS|FYN|PRSS3|IFNG|IL1B|SDCBP|IL12B|CD24|FN1
51674	7.5216E-5	1.2767E-3	16	314	238	14290	localization of cell	ZFAND5|IL6|TNF|IL8|TGFB1|IL10|CTGF|SDS|FYN|PRSS3|IFNG|IL1B|SDCBP|IL12B|CD24|FN1
51047	8.1571E-5	1.3756E-3	10	134	238	14290	positive regulation of secretion	IL6|TNF|INS|IFNG|MGEA5|IL1B|SYTL2|IL1A|IL10|TGFB1
51341	8.3285E-5	1.3865E-3	6	44	238	14290	regulation of oxidoreductase activity	TNF|GLA|INS|IFNG|IL1B|NFKB1
1818	8.3285E-5	1.3865E-3	6	44	238	14290	negative regulation of cytokine production	CD83|TNF|PPARG|TLR4|CD24|IL10
51239	8.5290E-5	1.4037E-3	35	1067	238	14290	regulation of multicellular organismal process	XDH|TF|TNF|PPARG|TLR2|TLR4|TGFB1|IL10|INS|CTGF|TICAM1|IFNG|IL1B|RAB11A|CD24|IL1A|IL4|F12|IL6|CEBPB|IL5|CEBPG|SMAD4|DLL1|CFTR|CD63|ANXA3|CD83|SERPINF2|MGEA5|GNAS|SYTL2|HSPD1|IL12B|CD14
43170	8.5867E-5	1.4037E-3	94	4015	238	14290	macromolecule metabolic process	RPL18|CAST|CRP|PPARG|TLR2|TLR4|RPS27L|NFKB1|IL10|TGFB1|ISG20|DPY30|MUTYH|SMAP2|CTGF|PLOD2|TARDBP|BAG3|IFNG|U2AF1|IL1B|SHC1|CAT|PAK1|USP15|AKT3|F12|SGK1|PEPD|CMAS|DDX39B|CCNL1|LYZ|CTSS|GTF2B|RAD51|PPP1CA|SEC61B|SDS|MGAM|RPS15|MGEA5|MAPK9|IL12B|GADD45A|TRAPPC2|ANAPC16|TF|POLR2G|UBE2DNL|POLR2F|TNF|SRSF10|FKBP3|ANAPC11|HSPA1B|SERPINH1|ACP1|ZFP36L1|IL17A|RPL7|PSMB3|PRSS3|PPP2CB|IGHA1|PGA5|SNRNP70|STK3…
10893	8.7923E-5	1.4037E-3	3	6	238	14290	positive regulation of steroid biosynthetic process	TNF|IFNG|IL1A
50715	8.8297E-5	1.4037E-3	5	28	238	14290	positive regulation of cytokine secretion	TNF|INS|IFNG|IL1A|IL10
2224	8.8641E-5	1.4037E-3	4	15	238	14290	toll-like receptor signaling pathway	TICAM1|TLR2|TLR4|HSPD1
32722	8.8641E-5	1.4037E-3	4	15	238	14290	positive regulation of chemokine production	IL6|TNF|TLR2|TLR4
32770	8.8641E-5	1.4037E-3	4	15	238	14290	positive regulation of monooxygenase activity	TNF|INS|IFNG|IL1B
32481	8.8641E-5	1.4037E-3	4	15	238	14290	positive regulation of type I interferon production	TICAM1|TLR2|TLR4|HSPD1
51716	9.6855E-5	1.5244E-3	33	987	238	14290	cellular response to stimulus	TF|ADCY4|PPARG|TLR2|RPS27L|TLR4|TGFB1|IL10|PHIP|MUTYH|ALB|TICAM1|IFNG|IL1B|SHC1|CAT|PAK1|GNG5|IL1A|IL6|IL8|BRIP1|CFTR|RAD51|TDP2|SDS|IKBKG|MPO|MAPK9|ALKBH1|GNAS|GADD45A|CD14
43193	9.8217E-5	1.5366E-3	10	137	238	14290	positive regulation of gene-specific transcription	IL4|IL6|TNF|IL5|PPARG|TLR2|IL1B|TLR4|IL10|TGFB1
32103	9.9108E-5	1.5399E-3	8	87	238	14290	positive regulation of response to external stimulus	TF|IL6|TNF|IL8|TLR2|IL1B|TLR4|TGFB1
50708	9.9617E-5	1.5399E-3	7	65	238	14290	regulation of protein secretion	IL6|TNF|INS|IFNG|IL1A|IL10|TGFB1
32388	1.0749E-4	1.6517E-3	6	46	238	14290	positive regulation of intracellular transport	TNF|TLR2|SMAD4|IL1B|TLR4|TGFB1
51649	1.0879E-4	1.6620E-3	30	865	238	14290	establishment of localization in cell	SRP14|TSPO|TNF|SRSF10|TIMM17B|SDCBP2|TGFB1|DPY30|SEH1L|CTGF|BLOC1S1|IFNG|RAB11A|CD24|RBM22|IL6|DDX39B|ATP5F1|ANXA3|SEC61B|RPS15|MGEA5|ATP5C1|SDCBP|GNAS|SYTL2|GOSR1|VPS26B|COG1|TRAPPC2
44238	1.2100E-4	1.8348E-3	116	5283	238	14290	primary metabolic process	RPL18|CAST|TSPO|PITPNA|TLR2|RPS27L|TLR4|TGFB1|ISG20|DPY30|MUTYH|PLOD2|CTGF|TARDBP|IFNG|PDE4B|U2AF1|IL1B|F12|CMAS|DDX39B|PPP1CA|GLUL|SEC61B|RPS15|MGAM|ATP5C1|MAPK9|TRAPPC2|ANAPC16|XDH|UBE2DNL|TALDO1|SRSF10|ASNSD1|HSPA1B|ANAPC11|ACP1|SERPINH1|OAZ2|IL17A|RPL7|INS|PSMB3|STK38L|B4GALT5|FN1|EEF1A1|GUSB|RPS9|BRIP1|TINAG|PSMB8|CD55|HNRNPH3|SRSF9|GLS|SPCS3|HSPD1|DNAJB1|RBPJ|ORMDL1|PPARG|CRP|NFKB1|GLB1|SMA…
60326	1.2152E-4	1.8348E-3	6	47	238	14290	cell chemotaxis	IL6|IL8|SDS|IFNG|IL1B|IL10
6916	1.2759E-4	1.9153E-3	12	199	238	14290	anti-apoptosis	TF|CEBPB|TNF|BNIP2|BAG3|MPO|IL1B|NFKB1|HSPA1B|BIRC3|IL1A|IL10
6928	1.3402E-4	2.0003E-3	20	474	238	14290	cellular component movement	ZFAND5|IL6|TNF|IL8|CAPZA2|ARPC5|TGFB1|IL10|ACTG1|SPINT2|CTGF|SDS|FYN|PRSS3|IFNG|SDCBP|IL1B|IL12B|CD24|FN1
51049	1.3863E-4	2.0573E-3	21	513	238	14290	regulation of transport	IL6|TSPO|TNF|ACTN4|PPARG|SMAD4|TLR2|TLR4|NFKB1|CD63|IL10|TGFB1|INS|IFNG|MGEA5|IL1B|RAB11A|SYTL2|ARL6IP5|IL1A|CALM2
60	1.4656E-4	2.1626E-3	5	31	238	14290	protein import into nucleus, translocation	RBM22|TNF|SEC61B|IFNG|TGFB1
34391	1.5197E-4	2.2298E-3	3	7	238	14290	regulation of smooth muscle cell apoptosis	IFNG|IL12B|RBPJ
51302	1.5393E-4	2.2332E-3	6	49	238	14290	regulation of cell division	IL1B|CAT|MDK|IL1A|TGFB1|CALM2
2274	1.5393E-4	2.2332E-3	6	49	238	14290	myeloid leukocyte activation	IL8|TICAM1|TLR2|TLR4|ANXA3|TGFB1
10557	1.5577E-4	2.2475E-3	25	675	238	14290	positive regulation of macromolecule biosynthetic process	TNF|PPARG|TLR2|NFKB1|TLR4|TGFB1|IL10|PHIP|IL17A|INS|CTGF|TICAM1|IFNG|IL1B|SHC1|IL1A|IL4|IL6|IL5|CEBPB|CEBPG|SMAD4|IL12B|AREG|RBPJ
2460	1.5986E-4	2.2937E-3	7	70	238	14290	adaptive immune response based on somatic recombination of immune receptors built from immunoglobulin superfamily domains	IL4|CD55|CRP|TLR4|HSPD1|IL12B|IL10
51241	1.6100E-4	2.2973E-3	11	174	238	14290	negative regulation of multicellular organismal process	CD83|F12|IL6|TNF|INS|PPARG|IFNG|MGEA5|TLR4|CD24|IL10
51173	1.6306E-4	2.3141E-3	25	677	238	14290	positive regulation of nitrogen compound metabolic process	TNF|PPARG|TLR2|NFKB1|TLR4|TGFB1|IL10|PHIP|IL17A|INS|TICAM1|IFNG|IL1B|SHC1|IL4|IL6|IL5|CEBPB|CEBPG|SMAD4|ANXA3|RAD51|MGEA5|AREG|RBPJ
50778	1.6641E-4	2.3487E-3	10	146	238	14290	positive regulation of immune response	CD55|FYN|CRP|IKBKG|TICAM1|TLR2|IL1B|TLR4|HSPD1|IL12B
30888	1.7136E-4	2.4041E-3	5	32	238	14290	regulation of B cell proliferation	IL4|IL5|TICAM1|TLR4|IL10
2822	1.7251E-4	2.4041E-3	6	50	238	14290	regulation of adaptive immune response based on somatic recombination of immune receptors built from immunoglobulin superfamily domains	IL4|IFNG|IL1B|HSPD1|IL10|TGFB1
9893	1.7311E-4	2.4041E-3	33	1018	238	14290	positive regulation of metabolic process	TNF|PPARG|TLR2|NFKB1|TLR4|ANAPC11|TGFB1|IL10|PHIP|IL17A|INS|CTGF|PSMB3|TICAM1|IFNG|IL1B|SHC1|IL1A|IL4|F12|IL6|CEBPB|IL5|CEBPG|SMAD4|ANXA3|PSMB8|RAD51|MGEA5|MAPK9|AREG|IL12B|RBPJ
2250	1.7486E-4	2.4155E-3	7	71	238	14290	adaptive immune response	IL4|CD55|CRP|TLR4|HSPD1|IL12B|IL10
51641	1.8179E-4	2.4980E-3	32	977	238	14290	cellular localization	SRP14|TSPO|TNF|SRSF10|TIMM17B|SDCBP2|TGFB1|IL10|DPY30|ALB|SEH1L|CTGF|BLOC1S1|IFNG|RAB11A|CD24|RBM22|IL6|DDX39B|ATP5F1|ANXA3|SEC61B|RPS15|MGEA5|ATP5C1|SDCBP|GNAS|SYTL2|GOSR1|VPS26B|COG1|TRAPPC2
2221	1.9105E-4	2.5977E-3	4	18	238	14290	pattern recognition receptor signaling pathway	TICAM1|TLR2|TLR4|HSPD1
2718	1.9105E-4	2.5977E-3	4	18	238	14290	regulation of cytokine production involved in immune response	TNF|TLR2|TLR4|IL10
2819	1.9282E-4	2.6080E-3	6	51	238	14290	regulation of adaptive immune response	IL4|IFNG|IL1B|HSPD1|IL10|TGFB1
2253	1.9783E-4	2.6620E-3	8	96	238	14290	activation of immune response	CD55|FYN|CRP|IKBKG|TICAM1|TLR2|TLR4|HSPD1
32386	2.1256E-4	2.8455E-3	8	97	238	14290	regulation of intracellular transport	TNF|TLR2|SMAD4|IL1B|TLR4|IL10|TGFB1|CALM2
32680	2.3045E-4	3.0692E-3	5	34	238	14290	regulation of tumor necrosis factor production	TICAM1|TLR2|TLR4|IL10|CD14
51094	2.3762E-4	3.1030E-3	16	347	238	14290	positive regulation of developmental process	TF|IL6|TNF|IL5|PPARG|SMAD4|NFKB1|ANXA3|TGFB1|CD83|INS|IFNG|MAPK9|IL1B|GNAS|IL1A
75136	2.4016E-4	3.1030E-3	3	8	238	14290	response to host	TLR2|TLR4|TGFB1
52200	2.4016E-4	3.1030E-3	3	8	238	14290	response to host defenses	TLR2|TLR4|TGFB1
52173	2.4016E-4	3.1030E-3	3	8	238	14290	response to defenses of other organism involved in symbiotic interaction	TLR2|TLR4|TGFB1
32733	2.4016E-4	3.1030E-3	3	8	238	14290	positive regulation of interleukin-10 production	CD83|TLR4|HSPD1
45830	2.4016E-4	3.1030E-3	3	8	238	14290	positive regulation of isotype switching	IL4|IFNG|TGFB1
8284	2.5176E-4	3.2368E-3	19	459	238	14290	positive regulation of cell proliferation	IL4|TF|IL6|TNF|IL5|RPS9|TLR4|TGFB1|PHIP|CTGF|INS|IFNG|TICAM1|IL1B|SHC1|IL12B|CD24|RBPJ|TBX18
45935	2.5411E-4	3.2509E-3	24	656	238	14290	positive regulation of nucleobase, nucleoside, nucleotide and nucleic acid metabolic process	IL4|IL6|CEBPB|TNF|IL5|CEBPG|PPARG|TLR2|SMAD4|TLR4|NFKB1|ANXA3|IL10|TGFB1|RAD51|PHIP|IL17A|INS|IFNG|MGEA5|IL1B|SHC1|AREG|RBPJ
33993	2.6524E-4	3.3767E-3	5	35	238	14290	response to lipid	CTGF|PPARG|TLR2|TLR4|TGFB1
60557	2.7624E-4	3.4491E-3	2	2	238	14290	positive regulation of vitamin D biosynthetic process	TNF|IFNG
2439	2.7624E-4	3.4491E-3	2	2	238	14290	chronic inflammatory response to antigenic stimulus	TNF|IL1B
34116	2.7624E-4	3.4491E-3	2	2	238	14290	positive regulation of heterotypic cell-cell adhesion	TNF|IL1B
46136	2.7624E-4	3.4491E-3	2	2	238	14290	positive regulation of vitamin metabolic process	TNF|IFNG
6959	2.9060E-4	3.5928E-3	7	77	238	14290	humoral immune response	CD83|IL6|CD55|TNF|LY86|CRP|LTF
2757	2.9364E-4	3.5928E-3	6	55	238	14290	immune response-activating signal transduction	FYN|IKBKG|TICAM1|TLR2|TLR4|HSPD1
71219	2.9468E-4	3.5928E-3	4	20	238	14290	cellular response to molecule of bacterial origin	TICAM1|TLR2|TLR4|CD14
2275	2.9468E-4	3.5928E-3	4	20	238	14290	myeloid cell activation involved in immune response	TICAM1|TLR2|TLR4|ANXA3
2758	2.9468E-4	3.5928E-3	4	20	238	14290	innate immune response-activating signal transduction	TICAM1|TLR2|TLR4|HSPD1
50707	3.0388E-4	3.6878E-3	5	36	238	14290	regulation of cytokine secretion	TNF|INS|IFNG|IL1A|IL10
7166	3.2196E-4	3.8889E-3	38	1280	238	14290	cell surface receptor linked signaling pathway	CAST|ZFAND5|ADCY4|TF|TNF|TLR2|LPAR1|TGFB1|PHIP|SMAP2|DOCK1|INS|CTGF|TICAM1|IFNG|IL1B|SHC1|CD24|DEFB1|GNG5|IL1A|IL6|CAMLG|IL5|IL8|SMAD4|DLL1|BIRC3|TDP2|FYN|IKBKG|GNAS|AREG|IL12B|RBPJ|HPGD|CD14|CALM2
44403	3.2436E-4	3.8998E-3	6	56	238	14290	symbiosis, encompassing mutualism through parasitism	ALB|TARDBP|DDX39B|TLR2|TLR4|TGFB1
31325	3.2975E-4	3.9464E-3	31	966	238	14290	positive regulation of cellular metabolic process	TNF|PPARG|TLR2|NFKB1|TLR4|ANAPC11|TGFB1|IL10|PHIP|IL17A|INS|CTGF|PSMB3|TICAM1|IFNG|IL1B|SHC1|IL1A|IL4|IL6|CEBPB|IL5|CEBPG|SMAD4|ANXA3|PSMB8|RAD51|MGEA5|IL12B|AREG|RBPJ
33157	3.4057E-4	4.0572E-3	7	79	238	14290	regulation of intracellular protein transport	TNF|TLR2|SMAD4|IL1B|TLR4|IL10|TGFB1
31960	3.4294E-4	4.0667E-3	8	104	238	14290	response to corticosteroid stimulus	IL6|TNF|CTGF|SI|IL1B|ANXA3|IL10|TGFB1
43112	3.4664E-4	4.0919E-3	5	37	238	14290	receptor metabolic process	TNF|CAMLG|PPARG|IL10|TGFB1
44003	3.5582E-4	4.0923E-3	3	9	238	14290	modification by symbiont of host morphology or physiology	ALB|TLR2|TLR4
32647	3.5582E-4	4.0923E-3	3	9	238	14290	regulation of interferon-alpha production	TLR4|HSPD1|IL10
45911	3.5582E-4	4.0923E-3	3	9	238	14290	positive regulation of DNA recombination	IL4|IFNG|TGFB1
42026	3.5582E-4	4.0923E-3	3	9	238	14290	protein refolding	DNAJB1|HSPD1|HSPA1B
2218	3.5928E-4	4.0923E-3	4	21	238	14290	activation of innate immune response	TICAM1|TLR2|TLR4|HSPD1
2712	3.5928E-4	4.0923E-3	4	21	238	14290	regulation of B cell mediated immunity	IL4|IFNG|IL10|TGFB1
2889	3.5928E-4	4.0923E-3	4	21	238	14290	regulation of immunoglobulin mediated immune response	IL4|IFNG|IL10|TGFB1
46330	3.5928E-4	4.0923E-3	4	21	238	14290	positive regulation of JNK cascade	TNF|IL1B|TLR4|IL1A
43085	3.7376E-4	4.2386E-3	21	552	238	14290	positive regulation of catalytic activity	ADCY4|TF|TNF|PPARG|TLR4|ANAPC11|LPAR1|PMAIP1|PSMB8|TGFB1|CTGF|INS|PSMB3|IKBKG|IFNG|IL1B|SHC1|GNAS|PAK1|HSPD1|CD24
70887	3.8336E-4	4.3287E-3	17	399	238	14290	cellular response to chemical stimulus	ADCY4|TF|IL6|IL8|PPARG|CFTR|TGFB1|IL10|PHIP|SDS|IFNG|MPO|IL1B|SHC1|GNAS|CAT|GNG5
50731	3.9331E-4	4.4218E-3	6	58	238	14290	positive regulation of peptidyl-tyrosine phosphorylation	IL4|IL6|IL5|INS|IFNG|TLR4
40011	4.2140E-4	4.7171E-3	18	440	238	14290	locomotion	IL4|ZFAND5|IL6|TNF|IL8|TGFB1|IL10|CTGF|SDS|FYN|PRSS3|IFNG|IL1B|SDCBP|IL12B|CD24|DEFB1|FN1
46822	4.2823E-4	4.7730E-3	7	82	238	14290	regulation of nucleocytoplasmic transport	TNF|TLR2|SMAD4|IL1B|TLR4|IL10|TGFB1
51817	4.3342E-4	4.8102E-3	4	22	238	14290	modification of morphology or physiology of other organism involved in symbiotic interaction	ALB|TARDBP|TLR2|TLR4
51701	4.4564E-4	4.8627E-3	5	39	238	14290	interaction with host	ALB|DDX39B|TLR2|TLR4|TGFB1
2263	4.4564E-4	4.8627E-3	5	39	238	14290	cell activation involved in immune response	TICAM1|TLR2|TLR4|IL12B|ANXA3
32943	4.4564E-4	4.8627E-3	5	39	238	14290	mononuclear cell proliferation	IL23A|FYN|HSPD1|IL10|TGFB1
2366	4.4564E-4	4.8627E-3	5	39	238	14290	leukocyte activation involved in immune response	TICAM1|TLR2|TLR4|IL12B|ANXA3
7165	4.5533E-4	4.9477E-3	50	1878	238	14290	signal transduction	ADCY4|RAB9A|PPARG|TLR2|NFKB1|RPS27L|TLR4|RAB1A|TGFB1|IL10|SMAP2|MCTP2|IFNG|TICAM1|PDE4B|CEACAM6|IL1B|SHC1|PAK1|ARL5B|GNG5|IL1A|AKT3|CD164|TNFAIP6|CD83|MAPK9|SDCBP|GNAS|TF|TNFRSF21|TNF|GPSM3|MDK|DOCK1|IL10RB|INS|RAB11A|STK38L|IL6|IL5|CAMLG|IL8|BAIAP2L1|SMAD4|BRIP1|MGST3|FYN|IKBKG|RHEB
2443	4.6114E-4	4.9900E-3	7	83	238	14290	leukocyte mediated immunity	IL6|CD55|CEBPG|CRP|TLR4|HSPD1|ANXA3
45088	4.7322E-4	5.0961E-3	6	60	238	14290	regulation of innate immune response	INS|TICAM1|TLR2|TLR4|HSPD1|IL12B
44237	4.7547E-4	5.0961E-3	108	4984	238	14290	cellular metabolic process	RPL18|CAST|TSPO|TLR2|RPS27L|TLR4|TGFB1|IL10|ISG20|DPY30|MUTYH|PLOD2|CTGF|TARDBP|IFNG|PDE4B|U2AF1|IL1B|CMAS|DDX39B|PPP1CA|GLUL|SEC61B|RPS15|MGAM|ATP5C1|MAPK9|TRAPPC2|ANAPC16|XDH|UBE2DNL|TALDO1|SRSF10|ASNSD1|HSPA1B|ANAPC11|ACP1|OAZ2|IL17A|RPL7|INS|PSMB3|STK38L|FN1|EEF1A1|CAMLG|RPS9|BRIP1|PSMB8|PPA1|HNRNPH3|SRSF9|GLS|SPCS3|HSPD1|DNAJB1|RBPJ|ORMDL1|PPARG|NFKB1|SMAP2|TDO2|BAG3|SHC1|PAK1|CAT|USP15|AKT3…
32879	4.7684E-4	5.0961E-3	25	727	238	14290	regulation of localization	TF|TSPO|TNF|PPARG|CRP|TLR2|NFKB1|TLR4|TGFB1|IL10|INS|IFNG|RAB11A|IL1B|ARL6IP5|IL1A|IL6|ACTN4|SMAD4|CD63|ANXA3|MGEA5|SYTL2|RBPJ|CALM2
2281	5.0207E-4	5.2196E-3	3	10	238	14290	macrophage activation involved in immune response	TICAM1|TLR2|TLR4
32715	5.0207E-4	5.2196E-3	3	10	238	14290	negative regulation of interleukin-6 production	TNF|TLR4|IL10
51044	5.0207E-4	5.2196E-3	3	10	238	14290	positive regulation of membrane protein ectodomain proteolysis	TNF|IFNG|IL1B
10660	5.0207E-4	5.2196E-3	3	10	238	14290	regulation of muscle cell apoptosis	IFNG|IL12B|RBPJ
42104	5.0207E-4	5.2196E-3	3	10	238	14290	positive regulation of activated T cell proliferation	IL4|CD24|IL12B
51781	5.0247E-4	5.2196E-3	5	40	238	14290	positive regulation of cell division	IL1B|CAT|MDK|IL1A|TGFB1
70661	5.0247E-4	5.2196E-3	5	40	238	14290	leukocyte proliferation	IL23A|FYN|HSPD1|IL10|TGFB1
9891	5.1671E-4	5.3367E-3	25	731	238	14290	positive regulation of biosynthetic process	TNF|PPARG|TLR2|NFKB1|TLR4|TGFB1|IL10|PHIP|IL17A|INS|CTGF|TICAM1|IFNG|IL1B|SHC1|IL1A|IL4|IL6|IL5|CEBPB|CEBPG|SMAD4|IL12B|AREG|RBPJ
46889	5.1785E-4	5.3367E-3	4	23	238	14290	positive regulation of lipid biosynthetic process	TNF|INS|IFNG|IL1A
48523	5.4957E-4	5.6413E-3	49	1844	238	14290	negative regulation of cellular process	SRP14|CAPZA2|PPARG|CRP|CBX3|NFKB1|TLR4|TGFB1|IL10|BAG3|TARDBP|IFNG|IL1B|CAT|IL1A|ACTN4|DLL1|CD164|TRIM35|SDS|BNIP2|MGEA5|IL12B|GADD45A|TF|TNF|SRSF10|HSPA1B|ANAPC11|PHIP|INS|ALB|PSMB3|PPP2CB|IL4|IL6|CEBPB|IL8|PAIP2|SMAD4|BIRC3|CD63|PSMB8|RGS2|GLA|MPO|HSPD1|RBPJ|HPGD
50729	5.6457E-4	5.7724E-3	5	41	238	14290	positive regulation of inflammatory response	IL6|TNF|TLR2|IL1B|TLR4
23033	5.9321E-4	6.0414E-3	54	2099	238	14290	signaling pathway	CAST|ADCY4|RAB9A|TLR2|RPS27L|TLR4|LPAR1|SDCBP2|RAB1A|TGFB1|IL10|SMAP2|MCTP2|CTGF|TICAM1|IFNG|IL1B|SHC1|PAK1|ARL5B|GNG5|IL1A|DLL1|MAPK9|SDCBP|GNAS|IL12B|TF|ZFAND5|TNF|PHIP|DOCK1|INS|RAB11A|CD24|STK38L|DEFB1|IL6|IL5|CAMLG|IL8|SMAD4|BRIP1|BIRC3|TDP2|FYN|IKBKG|RHEB|AREG|HSPD1|RBPJ|HPGD|CD14|CALM2
42345	6.1336E-4	6.2222E-3	4	24	238	14290	regulation of NF-kappaB import into nucleus	TNF|TLR2|TLR4|IL10
43123	6.7358E-4	6.7801E-3	8	115	238	14290	positive regulation of I-kappaB kinase/NF-kappaB cascade	TMED4|TNF|VAPA|TICAM1|IL1B|TLR4|LPAR1|IL1A
51604	6.7358E-4	6.7801E-3	8	115	238	14290	protein maturation	TF|F12|CD55|PRSS3|CRP|SPCS3|HSPD1|SERPINH1
2699	7.0586E-4	7.0777E-3	5	43	238	14290	positive regulation of immune effector process	TLR2|IL1B|TLR4|HSPD1|IL12B
32496	7.1328E-4	7.1167E-3	8	116	238	14290	response to lipopolysaccharide	TF|TICAM1|TLR2|IL1B|TLR4|IL1A|IL10|CD14
50793	7.2067E-4	7.1167E-3	26	791	238	14290	regulation of developmental process	XDH|TF|TNF|PPARG|CRP|NFKB1|TLR4|TGFB1|IL10|INS|IFNG|IL1B|CD24|FGD6|IL1A|FN1|IL4|IL6|IL5|SMAD4|DLL1|ANXA3|CD83|FYN|MAPK9|GNAS
45670	7.2072E-4	7.1167E-3	4	25	238	14290	regulation of osteoclast differentiation	IL4|TNF|TLR4|GNAS
30890	7.2072E-4	7.1167E-3	4	25	238	14290	positive regulation of B cell proliferation	IL4|IL5|TICAM1|TLR4
42306	7.2863E-4	7.1677E-3	6	65	238	14290	regulation of protein import into nucleus	TNF|TLR2|SMAD4|TLR4|IL10|TGFB1
48660	7.8568E-4	7.6997E-3	5	44	238	14290	regulation of smooth muscle cell proliferation	IL6|TNF|IFNG|IL12B|RBPJ
30162	7.9051E-4	7.7120E-3	6	66	238	14290	regulation of proteolysis	TNF|INS|IFNG|MGEA5|IL1B|IL10
70587	8.1960E-4	7.7120E-3	2	3	238	14290	regulation of cell-cell adhesion involved in gastrulation	TNF|IL1B
60907	8.1960E-4	7.7120E-3	2	3	238	14290	positive regulation of macrophage cytokine production	TLR2|TLR4
71223	8.1960E-4	7.7120E-3	2	3	238	14290	cellular response to lipoteichoic acid	TLR2|CD14
10193	8.1960E-4	7.7120E-3	2	3	238	14290	response to ozone	IL1B|IL1A
1780	8.1960E-4	7.7120E-3	2	3	238	14290	neutrophil homeostasis	IL6|IFNG
1781	8.1960E-4	7.7120E-3	2	3	238	14290	neutrophil apoptosis	IL6|IFNG
33028	8.1960E-4	7.7120E-3	2	3	238	14290	myeloid cell apoptosis	IL6|IFNG
55098	8.1960E-4	7.7120E-3	2	3	238	14290	response to low-density lipoprotein stimulus	TF|PPARG
34114	8.1960E-4	7.7120E-3	2	3	238	14290	regulation of heterotypic cell-cell adhesion	TNF|IL1B
30730	8.1960E-4	7.7120E-3	2	3	238	14290	sequestering of triglyceride	TNF|IL1B
6917	8.3140E-4	7.7947E-3	14	315	238	14290	induction of apoptosis	TNF|CEBPB|CEBPG|PPARG|TLR2|RPS27L|PMAIP1|ITM2B|TGFB1|TRIM35|TICAM1|IKBKG|MAPK9|CD24
30155	8.3579E-4	7.7976E-3	9	148	238	14290	regulation of cell adhesion	TNF|IL8|IFNG|IL1B|DLL1|IL12B|CD164|CD63|TGFB1
10743	8.4071E-4	7.7976E-3	4	26	238	14290	regulation of macrophage derived foam cell differentiation	CRP|PPARG|MAPK9|NFKB1
7173	8.4071E-4	7.7976E-3	4	26	238	14290	epidermal growth factor receptor signaling pathway	CAMLG|SHC1|AREG|TGFB1
12502	8.5730E-4	7.9231E-3	14	316	238	14290	induction of programmed cell death	TNF|CEBPB|CEBPG|PPARG|TLR2|RPS27L|PMAIP1|ITM2B|TGFB1|TRIM35|TICAM1|IKBKG|MAPK9|CD24
51248	8.6407E-4	7.9574E-3	11	212	238	14290	negative regulation of protein metabolic process	SRP14|PAIP2|INS|PSMB3|MGEA5|SMAD4|NFKB1|ANAPC11|PSMB8|IL10|TGFB1
32874	8.9803E-4	8.2409E-3	3	12	238	14290	positive regulation of stress-activated MAPK cascade	IL1B|TLR4|IL1A
42127	9.1792E-4	8.3938E-3	27	848	238	14290	regulation of cell proliferation	TF|TNF|PPARG|TLR4|HSPA1B|TGFB1|IL10|PHIP|INS|CTGF|TICAM1|IFNG|IL1B|SHC1|CD24|IL1A|IL4|IL6|IL5|IL8|SMAD4|RPS9|CD164|TRIM35|IL12B|RBPJ|TBX18
43280	9.2637E-4	8.4118E-3	6	68	238	14290	positive regulation of caspase activity	TF|TNF|CTGF|PPARG|HSPD1|PMAIP1
10952	9.2637E-4	8.4118E-3	6	68	238	14290	positive regulation of peptidase activity	TF|TNF|CTGF|PPARG|HSPD1|PMAIP1
44260	9.3574E-4	8.4673E-3	80	3506	238	14290	cellular macromolecule metabolic process	RPL18|CAST|PPARG|TLR2|NFKB1|RPS27L|TLR4|TGFB1|IL10|ISG20|DPY30|SMAP2|MUTYH|CTGF|PLOD2|BAG3|TARDBP|IFNG|U2AF1|IL1B|SHC1|CAT|PAK1|USP15|AKT3|SGK1|CMAS|DDX39B|CCNL1|GTF2B|RAD51|PPP1CA|SEC61B|SDS|MGAM|RPS15|MGEA5|MAPK9|GADD45A|TRAPPC2|ANAPC16|POLR2G|UBE2DNL|POLR2F|TNF|SRSF10|FKBP3|ANAPC11|HSPA1B|ACP1|ZFP36L1|IL17A|RPL7|PSMB3|PPP2CB|IGHA1|SNRNP70|STK38L|FN1|RBM22|EEF1A1|CEBPB|CAMLG|CEBPG|BRIP1|RPS9|PS…
31328	9.5654E-4	8.6255E-3	24	720	238	14290	positive regulation of cellular biosynthetic process	IL4|IL6|CEBPB|TNF|IL5|CEBPG|PPARG|TLR2|SMAD4|TLR4|NFKB1|IL10|TGFB1|PHIP|IL17A|INS|IFNG|TICAM1|IL1B|SHC1|AREG|IL12B|RBPJ|IL1A
18	9.7414E-4	8.6936E-3	4	27	238	14290	regulation of DNA recombination	IL4|IFNG|IL10|TGFB1
70304	9.7414E-4	8.6936E-3	4	27	238	14290	positive regulation of stress-activated protein kinase signaling cascade	TNF|IL1B|TLR4|IL1A
46427	9.7414E-4	8.6936E-3	4	27	238	14290	positive regulation of JAK-STAT cascade	IL4|IL6|IL5|IFNG
51179	1.0520E-3	9.3562E-3	70	2982	238	14290	localization	SAT1|SRP14|TSPO|RAB9A|PITPNA|CRP|TIMM17B|PPARG|TLR2|SDCBP2|RAB1A|TGFB1|IL10|DPY30|SEH1L|CTGF|IFNG|LTF|IL1B|GOLGA4|SGK1|CLCA4|ACTN4|DDX39B|CFTR|SLC26A3|SEC61B|UQCRH|SDS|RPS15|MGEA5|ATP5C1|SDCBP|GNAS|IL12B|VPS26B|TRAPPC10|TRAPPC2|NDUFB4|TF|ZFAND5|FXYD3|TNF|SRSF10|NDUFB8|SFT2D1|TMED4|DOCK1|LAPTM5|ALB|INS|PRSS3|BLOC1S1|RAB11A|CD24|ARL6IP5|FN1|RBM22|IL6|LAPTM4A|IL8|ATP5F1|ABCB1|TMED9|ANXA3|FYN|SYTL2|G…
9895	1.0657E-3	9.4139E-3	5	47	238	14290	negative regulation of catabolic process	TNF|INS|SMAD4|IL1B|IL10
2761	1.0657E-3	9.4139E-3	5	47	238	14290	regulation of myeloid leukocyte differentiation	IL4|TNF|IL5|TLR4|GNAS
42325	1.0705E-3	9.4238E-3	19	517	238	14290	regulation of phosphorylation	IL4|CKS1B|ADCY4|IL6|TNF|IL5|SMAD4|TLR4|TGFB1|PHIP|CTGF|INS|IKBKG|IFNG|IL1B|SHC1|PAK1|CD24|GADD45A
45787	1.0795E-3	9.4714E-3	6	70	238	14290	positive regulation of cell cycle	PHIP|TNF|INS|CTGF|IL1B|IL1A
48522	1.1169E-3	9.7109E-3	51	2004	238	14290	positive regulation of cellular process	VAPA|PPARG|TLR2|NFKB1|RPS27L|TLR4|LPAR1|PMAIP1|TGFB1|IL10|CTGF|TICAM1|IFNG|IL1B|SHC1|CAT|IL1A|ACTN4|RAD51|CD83|TRIM35|MGEA5|MAPK9|GNAS|IL12B|TBX18|TF|TNF|ANAPC11|ITM2B|MDK|PHIP|IL17A|TMED4|INS|PSMB3|CD24|IL4|IL6|IL5|CEBPB|CEBPG|SMAD4|RPS9|CD63|ANXA3|PSMB8|IKBKG|AREG|HSPD1|RBPJ
51353	1.1218E-3	9.7109E-3	4	28	238	14290	positive regulation of oxidoreductase activity	TNF|INS|IFNG|IL1B
45598	1.1218E-3	9.7109E-3	4	28	238	14290	regulation of fat cell differentiation	IL6|TNF|PPARG|TGFB1
50810	1.1218E-3	9.7109E-3	4	28	238	14290	regulation of steroid biosynthetic process	TNF|IFNG|NFKB1|IL1A
46649	1.1274E-3	9.7271E-3	10	186	238	14290	lymphocyte activation	IL4|IL23A|FYN|INS|CEBPG|HSPD1|IL12B|IL10|TGFB1|HSH2D
32653	1.1531E-3	9.8186E-3	3	13	238	14290	regulation of interleukin-10 production	CD83|TLR4|HSPD1
32729	1.1531E-3	9.8186E-3	3	13	238	14290	positive regulation of interferon-gamma production	TLR4|HSPD1|IL12B
46006	1.1531E-3	9.8186E-3	3	13	238	14290	regulation of activated T cell proliferation	IL4|CD24|IL12B
42346	1.1531E-3	9.8186E-3	3	13	238	14290	positive regulation of NF-kappaB import into nucleus	TNF|TLR2|TLR4
51384	1.1725E-3	9.9506E-3	7	97	238	14290	response to glucocorticoid stimulus	IL6|TNF|SI|IL1B|ANXA3|IL10|TGFB1
6810	1.2038E-3	1.0184E-2	62	2575	238	14290	transport	SAT1|SRP14|TSPO|RAB9A|PITPNA|CRP|TIMM17B|PPARG|TLR2|SDCBP2|RAB1A|TGFB1|DPY30|SEH1L|CTGF|IFNG|LTF|GOLGA4|SGK1|CLCA4|ACTN4|DDX39B|CFTR|SLC26A3|SEC61B|UQCRH|RPS15|MGEA5|ATP5C1|SDCBP|GNAS|VPS26B|TRAPPC10|TRAPPC2|NDUFB4|TF|FXYD3|TNF|SRSF10|NDUFB8|SFT2D1|TMED4|LAPTM5|DOCK1|INS|ALB|BLOC1S1|RAB11A|CD24|ARL6IP5|RBM22|IL6|LAPTM4A|ATP5F1|ABCB1|TMED9|ANXA3|FYN|SYTL2|GOSR1|COG1|CD14
42493	1.2333E-3	1.0399E-2	12	256	238	14290	response to drug	SRP14|TNF|GLA|PPARG|IFNG|TLR2|IL1B|ABCB1|GNAS|CFTR|IL10|TGFB1
43122	1.2876E-3	1.0769E-2	8	127	238	14290	regulation of I-kappaB kinase/NF-kappaB cascade	TMED4|TNF|VAPA|TICAM1|IL1B|TLR4|LPAR1|IL1A
71216	1.2896E-3	1.0769E-2	5	49	238	14290	cellular response to biotic stimulus	TICAM1|IFNG|TLR2|TLR4|CD14
45089	1.2896E-3	1.0769E-2	5	49	238	14290	positive regulation of innate immune response	TICAM1|TLR2|TLR4|HSPD1|IL12B
51726	1.3217E-3	1.1002E-2	17	446	238	14290	regulation of cell cycle	CKS1B|TNF|IL8|BRIP1|RPS27L|TGFB1|PHIP|TRIM35|CTGF|INS|SDS|IFNG|IL1B|IL12B|GADD45A|HPGD|IL1A
2252	1.4234E-3	1.1810E-2	8	129	238	14290	immune effector process	IL6|CD55|CEBPG|CRP|TICAM1|TLR4|HSPD1|ANXA3
42176	1.4435E-3	1.1876E-2	6	74	238	14290	regulation of protein catabolic process	TNF|INS|IFNG|SMAD4|IL1B|IL10
30194	1.4497E-3	1.1876E-2	3	14	238	14290	positive regulation of blood coagulation	TF|F12|SERPINF2
33138	1.4497E-3	1.1876E-2	3	14	238	14290	positive regulation of peptidyl-serine phosphorylation	IL6|IFNG|TGFB1
45408	1.4497E-3	1.1876E-2	3	14	238	14290	regulation of interleukin-6 biosynthetic process	CEBPB|IFNG|IL1B
46824	1.4629E-3	1.1947E-2	4	30	238	14290	positive regulation of nucleocytoplasmic transport	TNF|TLR2|IL1B|TLR4
61081	1.6212E-3	1.2797E-2	2	4	238	14290	positive regulation of myeloid leukocyte cytokine production involved in immune response	TLR2|TLR4
51770	1.6212E-3	1.2797E-2	2	4	238	14290	positive regulation of nitric-oxide synthase biosynthetic process	TLR2|TLR4
10935	1.6212E-3	1.2797E-2	2	4	238	14290	regulation of macrophage cytokine production	TLR2|TLR4
32660	1.6212E-3	1.2797E-2	2	4	238	14290	regulation of interleukin-17 production	TLR4|TGFB1
32727	1.6212E-3	1.2797E-2	2	4	238	14290	positive regulation of interferon-alpha production	TLR4|HSPD1
2740	1.6212E-3	1.2797E-2	2	4	238	14290	negative regulation of cytokine secretion involved in immune response	TNF|IL10
33591	1.6212E-3	1.2797E-2	2	4	238	14290	response to L-ascorbic acid	IL1B|IL1A
2674	1.6212E-3	1.2797E-2	2	4	238	14290	negative regulation of acute inflammatory response	INS|PPARG
10661	1.6212E-3	1.2797E-2	2	4	238	14290	positive regulation of muscle cell apoptosis	IFNG|IL12B
34393	1.6212E-3	1.2797E-2	2	4	238	14290	positive regulation of smooth muscle cell apoptosis	IFNG|IL12B
42092	1.6212E-3	1.2797E-2	2	4	238	14290	T-helper 2 type immune response	IL4|IL10
32649	1.6579E-3	1.3047E-2	4	31	238	14290	regulation of interferon-gamma production	CEBPG|TLR4|HSPD1|IL12B
50789	1.6726E-3	1.3102E-2	132	6550	238	14290	regulation of biological process	ADCY4|SRP14|TSPO|RAB9A|VAPA|CAPZA2|TLR2|CBX3|RPS27L|TLR4|LPAR1|PMAIP1|RAB1A|TGFB1|IL10|DPY30|CTGF|TARDBP|IFNG|PDE4B|MIER3|IL1B|GNG5|IL1A|F12|ACTN4|DLL1|TNFAIP6|TRIM35|SERPINF2|MAPK9|SDCBP|TRAPPC2|XDH|UBE2DNL|SRSF10|MYBL1|HSPA1B|ARPC5|ANAPC11|MDK|IL17A|DOCK1|INS|ALB|PSMB3|FGD6|ARL6IP5|STK38L|FN1|CAMLG|PAIP2|SMAD4|BRIP1|RPS9|CD63|PSMB8|FOXP1|TXNDC11|CD55|RGS2|IKBKG|RHEB|SYTL2|HSPD1|AREG|RBPJ|EIF4E2…
51234	1.6750E-3	1.3102E-2	62	2609	238	14290	establishment of localization	SAT1|SRP14|TSPO|RAB9A|PITPNA|CRP|TIMM17B|PPARG|TLR2|SDCBP2|RAB1A|TGFB1|DPY30|SEH1L|CTGF|IFNG|LTF|GOLGA4|SGK1|CLCA4|ACTN4|DDX39B|CFTR|SLC26A3|SEC61B|UQCRH|RPS15|MGEA5|ATP5C1|SDCBP|GNAS|VPS26B|TRAPPC10|TRAPPC2|NDUFB4|TF|FXYD3|TNF|SRSF10|NDUFB8|SFT2D1|TMED4|LAPTM5|DOCK1|INS|ALB|BLOC1S1|RAB11A|CD24|ARL6IP5|RBM22|IL6|LAPTM4A|ATP5F1|ABCB1|TMED9|ANXA3|FYN|SYTL2|GOSR1|COG1|CD14
19216	1.7289E-3	1.3484E-2	8	133	238	14290	regulation of lipid metabolic process	TNF|INS|PPARG|IFNG|IL1B|NFKB1|IL1A|TGFB1
50730	1.7727E-3	1.3784E-2	6	77	238	14290	regulation of peptidyl-tyrosine phosphorylation	IL4|IL6|IL5|INS|IFNG|TLR4
51354	1.7899E-3	1.3794E-2	3	15	238	14290	negative regulation of oxidoreductase activity	GLA|INS|NFKB1
50995	1.7899E-3	1.3794E-2	3	15	238	14290	negative regulation of lipid catabolic process	TNF|INS|IL1B
10574	1.7899E-3	1.3794E-2	3	15	238	14290	regulation of vascular endothelial growth factor production	IL6|IL1B|IL1A
51174	1.8061E-3	1.3836E-2	19	541	238	14290	regulation of phosphorus metabolic process	IL4|CKS1B|ADCY4|IL6|TNF|IL5|SMAD4|TLR4|TGFB1|PHIP|CTGF|INS|IKBKG|IFNG|IL1B|SHC1|PAK1|CD24|GADD45A
19220	1.8061E-3	1.3836E-2	19	541	238	14290	regulation of phosphate metabolic process	IL4|CKS1B|ADCY4|IL6|TNF|IL5|SMAD4|TLR4|TGFB1|PHIP|CTGF|INS|IKBKG|IFNG|IL1B|SHC1|PAK1|CD24|GADD45A
60341	1.8402E-3	1.4056E-2	13	305	238	14290	regulation of cellular localization	IL6|TNF|SMAD4|TLR2|TLR4|TGFB1|IL10|INS|IFNG|MGEA5|IL1B|CALM2|IL1A
32269	1.8680E-3	1.4202E-2	10	199	238	14290	negative regulation of cellular protein metabolic process	SRP14|PAIP2|INS|PSMB3|MGEA5|NFKB1|ANAPC11|PSMB8|IL10|TGFB1
1776	1.8702E-3	1.4202E-2	4	32	238	14290	leukocyte homeostasis	IL6|IKBKG|IFNG|TGFB1
6605	2.0107E-3	1.5224E-2	10	201	238	14290	protein targeting	RBM22|SRP14|TSPO|TNF|SEC61B|TIMM17B|IFNG|MGEA5|SDCBP|TGFB1
43406	2.0693E-3	1.5622E-2	7	107	238	14290	positive regulation of MAP kinase activity	TNF|IL1B|SHC1|TLR4|PAK1|CD24|TGFB1
70374	2.1007E-3	1.5813E-2	4	33	238	14290	positive regulation of ERK1 and ERK2 cascade	TNF|IL1B|TLR4|IL1A
9605	2.1754E-3	1.6003E-2	19	550	238	14290	response to external stimulus	IL4|TF|IL6|TNF|IL8|LXN|PPARG|SI|TLR2|TLR4|IL10|TGFB1|ALB|SDS|FYN|IFNG|IL1B|DEFB1|IL1A
70542	2.1761E-3	1.6003E-2	3	16	238	14290	response to fatty acid	CTGF|TLR2|TLR4
6541	2.1761E-3	1.6003E-2	3	16	238	14290	glutamine metabolic process	GLUL|GLS|ASNSD1
45599	2.1761E-3	1.6003E-2	3	16	238	14290	negative regulation of fat cell differentiation	IL6|TNF|TGFB1
45940	2.1761E-3	1.6003E-2	3	16	238	14290	positive regulation of steroid metabolic process	TNF|IFNG|IL1A
32872	2.1761E-3	1.6003E-2	3	16	238	14290	regulation of stress-activated MAPK cascade	IL1B|TLR4|IL1A
32965	2.1761E-3	1.6003E-2	3	16	238	14290	regulation of collagen biosynthetic process	IL6|CTGF|TGFB1
50709	2.1761E-3	1.6003E-2	3	16	238	14290	negative regulation of protein secretion	TNF|INS|IL10
10564	2.1814E-3	1.6003E-2	8	138	238	14290	regulation of cell cycle process	PHIP|TNF|SDS|INS|CTGF|IL1B|IL1A|TGFB1
51605	2.2967E-3	1.6801E-2	6	81	238	14290	protein maturation by peptide bond cleavage	TF|F12|CD55|PRSS3|CRP|SPCS3
10827	2.3501E-3	1.7104E-2	4	34	238	14290	regulation of glucose transport	TNF|INS|MGEA5|IL1B
46890	2.3512E-3	1.7104E-2	5	56	238	14290	regulation of lipid biosynthetic process	TNF|INS|IFNG|NFKB1|IL1A
50790	2.3846E-3	1.7298E-2	27	906	238	14290	regulation of catalytic activity	CKS1B|TF|ADCY4|TNF|PPARG|NFKB1|TLR4|LPAR1|PMAIP1|ANAPC11|TGFB1|SMAP2|INS|CTGF|PSMB3|IFNG|IL1B|SHC1|CD24|PAK1|FGD6|PSMB8|GLA|IKBKG|GNAS|HSPD1|GADD45A
9966	2.4254E-3	1.7546E-2	24	772	238	14290	regulation of signal transduction	IL4|TF|IL6|TNF|IL5|VAPA|TLR4|LPAR1|TGFB1|TMED4|SMAP2|RGS2|INS|IKBKG|IFNG|TICAM1|PPP2CB|IL1B|SHC1|CAT|PAK1|CD24|FGD6|IL1A
7346	2.5693E-3	1.8520E-2	9	174	238	14290	regulation of mitotic cell cycle	PHIP|TRIM35|TNF|SDS|INS|IL1B|RPS27L|IL1A|TGFB1
43410	2.5987E-3	1.8520E-2	6	83	238	14290	positive regulation of MAPKKK cascade	IL6|TNF|INS|IL1B|TLR4|IL1A
71222	2.6101E-3	1.8520E-2	3	17	238	14290	cellular response to lipopolysaccharide	TICAM1|TLR4|CD14
32648	2.6101E-3	1.8520E-2	3	17	238	14290	regulation of interferon-beta production	TICAM1|TLR2|TLR4
2675	2.6101E-3	1.8520E-2	3	17	238	14290	positive regulation of acute inflammatory response	IL6|TNF|IL1B
10712	2.6101E-3	1.8520E-2	3	17	238	14290	regulation of collagen metabolic process	IL6|CTGF|TGFB1
50820	2.6101E-3	1.8520E-2	3	17	238	14290	positive regulation of coagulation	TF|F12|SERPINF2
23051	2.6361E-3	1.8556E-2	24	777	238	14290	regulation of signaling process	IL4|TF|IL6|TNF|IL5|VAPA|TLR4|LPAR1|TGFB1|TMED4|SMAP2|RGS2|INS|IKBKG|IFNG|TICAM1|PPP2CB|IL1B|SHC1|CAT|PAK1|CD24|FGD6|IL1A
70265	2.6723E-3	1.8556E-2	2	5	238	14290	necrotic cell death	TNF|MGEA5
45019	2.6723E-3	1.8556E-2	2	5	238	14290	negative regulation of nitric oxide biosynthetic process	GLA|IL10
48304	2.6723E-3	1.8556E-2	2	5	238	14290	positive regulation of isotype switching to IgG isotypes	IL4|IFNG
51769	2.6723E-3	1.8556E-2	2	5	238	14290	regulation of nitric-oxide synthase biosynthetic process	TLR2|TLR4
2739	2.6723E-3	1.8556E-2	2	5	238	14290	regulation of cytokine secretion involved in immune response	TNF|IL10
2755	2.6723E-3	1.8556E-2	2	5	238	14290	MyD88-dependent toll-like receptor signaling pathway	TLR2|HSPD1
55094	2.6723E-3	1.8556E-2	2	5	238	14290	response to lipoprotein stimulus	TF|PPARG
9056	2.6868E-3	1.8607E-2	29	1006	238	14290	catabolic process	XDH|TALDO1|NFKB1|HSPA1B|ANAPC11|TGFB1|ISG20|ZFP36L1|TDO2|MUTYH|PSMB3|PPP2CB|PDE4B|CAT|GAPDH|AMY2A|USP15|GUSB|LYZ|PSMB8|SEC61B|GLA|SDS|PYGL|GLS|MGAM|MGEA5|MPO|TCEB1
5975	2.8260E-3	1.9519E-2	18	521	238	14290	carbohydrate metabolic process	TNF|TALDO1|CMAS|GUSB|SI|GLB1|PPP1CA|IL17A|GLA|INS|SDS|PYGL|MGAM|MGEA5|GPT|GAPDH|AMY2A|B4GALT5
46425	2.9085E-3	2.0035E-2	4	36	238	14290	regulation of JAK-STAT cascade	IL4|IL6|IL5|IFNG
51783	2.9599E-3	2.0110E-2	5	59	238	14290	regulation of nuclear division	PHIP|TNF|INS|IL1B|IL1A
7088	2.9599E-3	2.0110E-2	5	59	238	14290	regulation of mitosis	PHIP|TNF|INS|IL1B|IL1A
6919	2.9599E-3	2.0110E-2	5	59	238	14290	activation of caspase activity	TF|TNF|PPARG|HSPD1|PMAIP1
43627	2.9614E-3	2.0110E-2	7	114	238	14290	response to estrogen stimulus	TF|CTGF|PPARG|IL1B|CFTR|CD24|TGFB1
6913	2.9657E-3	2.0110E-2	8	145	238	14290	nucleocytoplasmic transport	RBM22|TNF|SEC61B|SRSF10|DDX39B|RPS15|IFNG|TGFB1
15980	2.9657E-3	2.0110E-2	8	145	238	14290	energy derivation by oxidation of organic compounds	NDUFB4|PPP1CA|NDUFB8|UQCRH|PYGL|GNAS|CAT|CD14
6006	3.0937E-3	2.0708E-2	8	146	238	14290	glucose metabolic process	PPP1CA|TNF|TALDO1|PYGL|SDS|INS|GPT|GAPDH
51169	3.0937E-3	2.0708E-2	8	146	238	14290	nuclear transport	RBM22|TNF|SEC61B|SRSF10|DDX39B|RPS15|IFNG|TGFB1
30593	3.0939E-3	2.0708E-2	3	18	238	14290	neutrophil chemotaxis	IL8|IFNG|IL1B
42993	3.0939E-3	2.0708E-2	3	18	238	14290	positive regulation of transcription factor import into nucleus	TNF|TLR2|TLR4
42116	3.0939E-3	2.0708E-2	3	18	238	14290	macrophage activation	TICAM1|TLR2|TLR4
35556	3.1483E-3	2.1018E-2	25	833	238	14290	intracellular signal transduction	ADCY4|RAB9A|TNF|TLR2|TLR4|RAB1A|IL10|DOCK1|MCTP2|INS|TICAM1|IFNG|RAB11A|IL1B|SHC1|PAK1|ARL5B|STK38L|IL8|FYN|IKBKG|RHEB|MAPK9|SDCBP|GNAS
6886	3.1998E-3	2.1199E-2	14	364	238	14290	intracellular protein transport	RBM22|SRP14|TSPO|TNF|TIMM17B|TGFB1|SEC61B|IFNG|MGEA5|RAB11A|SDCBP|SYTL2|GOSR1|CD24
23014	3.1998E-3	2.1199E-2	14	364	238	14290	signal transmission via phosphorylation event	TNF|TLR2|TLR4|IL10|INS|FYN|IFNG|TICAM1|IKBKG|MAPK9|IL1B|SHC1|PAK1|STK38L
7243	3.1998E-3	2.1199E-2	14	364	238	14290	intracellular protein kinase cascade	TNF|TLR2|TLR4|IL10|INS|FYN|IFNG|TICAM1|IKBKG|MAPK9|IL1B|SHC1|PAK1|STK38L
45862	3.2190E-3	2.1218E-2	4	37	238	14290	positive regulation of proteolysis	TNF|IFNG|MGEA5|IL1B
46651	3.2190E-3	2.1218E-2	4	37	238	14290	lymphocyte proliferation	IL23A|FYN|HSPD1|IL10
44419	3.3625E-3	2.2107E-2	13	327	238	14290	interspecies interaction between organisms	DDX39B|TLR2|TLR4|GTF2B|TGFB1|PSMB8|FYN|ALB|TARDBP|PSMB3|IKBKG|TCEB1|HSPD1
17038	3.4233E-3	2.2394E-2	7	117	238	14290	protein import	RBM22|TSPO|TNF|SEC61B|TIMM17B|IFNG|TGFB1
51789	3.4233E-3	2.2394E-2	7	117	238	14290	response to protein stimulus	F12|IFNG|DNAJB1|HSPD1|HSPA1B|SERPINH1|TGFB1
7249	3.6750E-3	2.3980E-2	5	62	238	14290	I-kappaB kinase/NF-kappaB cascade	IKBKG|TICAM1|TLR2|TLR4|IL10
45597	3.7028E-3	2.3999E-2	11	255	238	14290	positive regulation of cell differentiation	CD83|IL6|IL5|INS|PPARG|IFNG|SMAD4|MAPK9|GNAS|NFKB1|TGFB1
42110	3.7604E-3	2.3999E-2	7	119	238	14290	T cell activation	IL23A|FYN|INS|HSPD1|IL12B|TGFB1|HSH2D
33365	3.7993E-3	2.3999E-2	8	151	238	14290	protein localization in organelle	RBM22|SRP14|TSPO|TNF|SEC61B|TIMM17B|IFNG|TGFB1
15031	3.8855E-3	2.3999E-2	23	756	238	14290	protein transport	RBM22|SRP14|TSPO|TNF|RAB9A|ACTN4|PPARG|TIMM17B|TGFB1|RAB1A|SFT2D1|SEC61B|SEH1L|IFNG|MGEA5|SDCBP|RAB11A|SYTL2|GNAS|GOSR1|CD24|VPS26B|COG1
377	3.8943E-3	2.3999E-2	6	90	238	14290	RNA splicing, via transesterification reactions with bulged adenosine as nucleophile	HNRNPH3|SRSF10|SRSF9|DDX39B|U2AF1|SNRNP70
398	3.8943E-3	2.3999E-2	6	90	238	14290	nuclear mRNA splicing, via spliceosome	HNRNPH3|SRSF10|SRSF9|DDX39B|U2AF1|SNRNP70
30193	3.9063E-3	2.3999E-2	4	39	238	14290	regulation of blood coagulation	TF|F12|SERPINF2|TLR4
32368	3.9063E-3	2.3999E-2	4	39	238	14290	regulation of lipid transport	TSPO|PPARG|IL1B|NFKB1
2449	3.9387E-3	2.3999E-2	5	63	238	14290	lymphocyte mediated immunity	CD55|CEBPG|CRP|TLR4|HSPD1
51128	3.9593E-3	2.3999E-2	18	538	238	14290	regulation of cellular component organization	TNF|ACTN4|CAPZA2|SMAD4|ARPC5|HSPA1B|CD63|TGFB1|PHIP|INS|SDS|FYN|MGEA5|IL1B|FGD6|STK38L|IL1A|FN1
52555	3.9645E-3	2.3999E-2	2	6	238	14290	positive regulation by organism of immune response of other organism involved in symbiotic interaction	TLR2|TLR4
52552	3.9645E-3	2.3999E-2	2	6	238	14290	modulation by organism of immune response of other organism involved in symbiotic interaction	TLR2|TLR4
52553	3.9645E-3	2.3999E-2	2	6	238	14290	modulation by symbiont of host immune response	TLR2|TLR4
52556	3.9645E-3	2.3999E-2	2	6	238	14290	positive regulation by symbiont of host immune response	TLR2|TLR4
52564	3.9645E-3	2.3999E-2	2	6	238	14290	response to immune response of other organism involved in symbiotic interaction	TLR2|TLR4
52572	3.9645E-3	2.3999E-2	2	6	238	14290	response to host immune response	TLR2|TLR4
52510	3.9645E-3	2.3999E-2	2	6	238	14290	positive regulation by organism of defense response of other organism involved in symbiotic interaction	TLR2|TLR4
52509	3.9645E-3	2.3999E-2	2	6	238	14290	positive regulation by symbiont of host defense response	TLR2|TLR4
52305	3.9645E-3	2.3999E-2	2	6	238	14290	positive regulation by organism of innate immunity in other organism involved in symbiotic interaction	TLR2|TLR4
52306	3.9645E-3	2.3999E-2	2	6	238	14290	modulation by organism of innate immunity in other organism involved in symbiotic interaction	TLR2|TLR4
52308	3.9645E-3	2.3999E-2	2	6	238	14290	pathogen-associated molecular pattern dependent modulation by organism of innate immunity in other organism involved in symbiotic interaction	TLR2|TLR4
52255	3.9645E-3	2.3999E-2	2	6	238	14290	modulation by organism of defense response of other organism involved in symbiotic interaction	TLR2|TLR4
52257	3.9645E-3	2.3999E-2	2	6	238	14290	pathogen-associated molecular pattern dependent induction by organism of innate immunity of other organism involved in symbiotic interaction	TLR2|TLR4
52031	3.9645E-3	2.3999E-2	2	6	238	14290	modulation by symbiont of host defense response	TLR2|TLR4
52033	3.9645E-3	2.3999E-2	2	6	238	14290	pathogen-associated molecular pattern dependent induction by symbiont of host innate immunity	TLR2|TLR4
52167	3.9645E-3	2.3999E-2	2	6	238	14290	modulation by symbiont of host innate immunity	TLR2|TLR4
52166	3.9645E-3	2.3999E-2	2	6	238	14290	positive regulation by symbiont of host innate immunity	TLR2|TLR4
52169	3.9645E-3	2.3999E-2	2	6	238	14290	pathogen-associated molecular pattern dependent modulation by symbiont of host innate immunity	TLR2|TLR4
2262	3.9645E-3	2.3999E-2	2	6	238	14290	myeloid cell homeostasis	IL6|IFNG
2437	3.9645E-3	2.3999E-2	2	6	238	14290	inflammatory response to antigenic stimulus	TNF|IL1B
45410	3.9645E-3	2.3999E-2	2	6	238	14290	positive regulation of interleukin-6 biosynthetic process	IFNG|IL1B
34641	4.0138E-3	2.4241E-2	50	2076	238	14290	cellular nitrogen compound metabolic process	CAST|TSPO|NFKB1|RPS27L|TGFB1|ISG20|MUTYH|TDO2|CTGF|TARDBP|PDE4B|U2AF1|PEPD|DDX39B|CCNL1|GTF2B|RAD51|GLUL|SDS|RPS15|MGEA5|ATP5C1|GADD45A|TRAPPC2|XDH|POLR2G|POLR2F|TALDO1|SRSF10|ASNSD1|HSPA1B|ZFP36L1|OAZ2|RPL7|SNRNP70|PTS|RBM22|CEBPB|CEBPG|ATP5F1|BRIP1|ADI1|HNRNPH3|TDP2|SRSF9|GLS|GPT|ALKBH1|HSPD1|RBPJ
51130	4.1073E-3	2.4722E-2	10	222	238	14290	positive regulation of cellular component organization	PHIP|TNF|ACTN4|INS|MGEA5|SMAD4|IL1B|CD63|IL1A|TGFB1
10638	4.1124E-3	2.4722E-2	6	91	238	14290	positive regulation of organelle organization	PHIP|TNF|INS|IL1B|IL1A|TGFB1
43434	4.1450E-3	2.4861E-2	9	187	238	14290	response to peptide hormone stimulus	PHIP|CTGF|SI|PPARG|TLR2|SHC1|TLR4|CFTR|IL10
44246	4.2177E-3	2.5180E-2	3	20	238	14290	regulation of multicellular organismal metabolic process	IL6|CTGF|TGFB1
33135	4.2177E-3	2.5180E-2	3	20	238	14290	regulation of peptidyl-serine phosphorylation	IL6|IFNG|TGFB1
45833	4.2845E-3	2.5462E-2	4	40	238	14290	negative regulation of lipid metabolic process	TNF|INS|IL1B|NFKB1
42990	4.2845E-3	2.5462E-2	4	40	238	14290	regulation of transcription factor import into nucleus	TNF|TLR2|TLR4|IL10
43281	4.3395E-3	2.5671E-2	6	92	238	14290	regulation of caspase activity	TF|TNF|CTGF|PPARG|HSPD1|PMAIP1
6820	4.3395E-3	2.5671E-2	6	92	238	14290	anion transport	SAT1|SLC26A3|FXYD3|TSPO|CFTR|ARL6IP5
32868	4.5097E-3	2.6617E-2	7	123	238	14290	response to insulin stimulus	PHIP|SI|PPARG|TLR2|SHC1|TLR4|IL10
8285	4.5711E-3	2.6888E-2	14	379	238	14290	negative regulation of cell proliferation	IL6|TNF|IL8|PPARG|SMAD4|HSPA1B|CD164|TGFB1|IL10|TRIM35|IFNG|IL1B|IL12B|IL1A
9057	4.5762E-3	2.6888E-2	17	503	238	14290	macromolecule catabolic process	GUSB|NFKB1|ANAPC11|HSPA1B|PSMB8|TGFB1|ISG20|ZFP36L1|MUTYH|SEC61B|PYGL|PSMB3|MGAM|PPP2CB|MGEA5|TCEB1|USP15
45184	4.6262E-3	2.7120E-2	23	767	238	14290	establishment of protein localization	RBM22|SRP14|TSPO|TNF|RAB9A|ACTN4|PPARG|TIMM17B|TGFB1|RAB1A|SFT2D1|SEC61B|SEH1L|IFNG|MGEA5|SDCBP|RAB11A|SYTL2|GNAS|GOSR1|CD24|VPS26B|COG1
70372	4.6867E-3	2.7351E-2	4	41	238	14290	regulation of ERK1 and ERK2 cascade	TNF|IL1B|TLR4|IL1A
50921	4.6867E-3	2.7351E-2	4	41	238	14290	positive regulation of chemotaxis	TF|IL6|IL8|TGFB1
6986	4.8108E-3	2.8013E-2	5	66	238	14290	response to unfolded protein	IFNG|DNAJB1|HSPD1|HSPA1B|SERPINH1
70482	4.9891E-3	2.8986E-2	8	158	238	14290	response to oxygen levels	ACTN4|PLOD2|CTGF|TLR2|SMAD4|TLR4|CD24|TGFB1
32409	5.1135E-3	2.9642E-2	4	42	238	14290	regulation of transporter activity	ACTN4|INS|PPARG|CALM2
45595	5.2504E-3	3.0368E-2	18	553	238	14290	regulation of cell differentiation	XDH|IL4|IL6|TNF|IL5|CRP|PPARG|SMAD4|DLL1|NFKB1|TLR4|TGFB1|CD83|INS|IFNG|MAPK9|GNAS|CD24
43408	5.3765E-3	3.1028E-2	8	160	238	14290	regulation of MAPKKK cascade	IL6|TNF|INS|IL1B|TLR4|PAK1|CD24|IL1A
48302	5.4895E-3	3.1059E-2	2	7	238	14290	regulation of isotype switching to IgG isotypes	IL4|IFNG
9251	5.4895E-3	3.1059E-2	2	7	238	14290	glucan catabolic process	PYGL|MGAM
44247	5.4895E-3	3.1059E-2	2	7	238	14290	cellular polysaccharide catabolic process	PYGL|MGAM
2282	5.4895E-3	3.1059E-2	2	7	238	14290	microglial cell activation involved in immune response	TLR2|TLR4
10829	5.4895E-3	3.1059E-2	2	7	238	14290	negative regulation of glucose transport	TNF|IL1B
2544	5.4895E-3	3.1059E-2	2	7	238	14290	chronic inflammatory response	TNF|IL1B
45084	5.4895E-3	3.1059E-2	2	7	238	14290	positive regulation of interleukin-12 biosynthetic process	IFNG|TLR4
45359	5.4895E-3	3.1059E-2	2	7	238	14290	positive regulation of interferon-beta biosynthetic process	TICAM1|TLR4
45357	5.4895E-3	3.1059E-2	2	7	238	14290	regulation of interferon-beta biosynthetic process	TICAM1|TLR4
31343	5.5598E-3	3.1156E-2	3	22	238	14290	positive regulation of cell killing	IFNG|MGEA5|IL12B
61041	5.5655E-3	3.1156E-2	4	43	238	14290	regulation of wound healing	TF|F12|SERPINF2|TLR4
45766	5.5655E-3	3.1156E-2	4	43	238	14290	positive regulation of angiogenesis	TF|IL1B|ANXA3|IL1A
50818	5.5655E-3	3.1156E-2	4	43	238	14290	regulation of coagulation	TF|F12|SERPINF2|TLR4
32870	5.5786E-3	3.1156E-2	8	161	238	14290	cellular response to hormone stimulus	PHIP|ADCY4|PPARG|SHC1|GNAS|CFTR|GNG5|TGFB1
51051	5.5786E-3	3.1156E-2	8	161	238	14290	negative regulation of transport	TNF|INS|IL1B|NFKB1|ARL6IP5|IL10|TGFB1|CALM2
45785	5.8120E-3	3.2390E-2	5	69	238	14290	positive regulation of cell adhesion	TNF|IFNG|IL1B|IL12B|CD63
10628	5.8832E-3	3.2673E-2	19	603	238	14290	positive regulation of gene expression	IL4|IL6|CEBPB|TNF|IL5|PPARG|SMAD4|TLR2|TLR4|NFKB1|IL10|TGFB1|PHIP|IL17A|CTGF|IFNG|IL1B|MAPK9|RBPJ
52548	5.9012E-3	3.2673E-2	6	98	238	14290	regulation of endopeptidase activity	TF|TNF|CTGF|PPARG|HSPD1|PMAIP1
9266	5.9012E-3	3.2673E-2	6	98	238	14290	response to temperature stimulus	TF|LXN|PPARG|IL1B|IL1A|CD14
23052	5.9130E-3	3.2673E-2	69	3130	238	14290	signaling	CAST|ADCY4|RAB9A|PPARG|TLR2|NFKB1|RPS27L|TLR4|LPAR1|SDCBP2|RAB1A|TGFB1|IL10|SMAP2|MCTP2|CTGF|TICAM1|IFNG|PDE4B|CEACAM6|IL1B|SHC1|PAK1|ARL5B|GNG5|AKT3|IL1A|DLL1|CD164|CD83|TNFAIP6|SDCBP|MAPK9|GNAS|IL12B|TNFRSF21|ZFAND5|TF|TNF|GPSM3|MDK|PHIP|IL17A|DOCK1|INS|IL10RB|RAB11A|CD24|DEFB1|STK38L|IL6|CAMLG|IL5|IL8|BAIAP2L1|SMAD4|BRIP1|BIRC3|MGST3|TDP2|FYN|IKBKG|RHEB|HSPD1|AREG|RBPJ|HPGD|CD14|CALM2
19218	6.0435E-3	3.3323E-2	4	44	238	14290	regulation of steroid metabolic process	TNF|IFNG|NFKB1|IL1A
45860	6.0943E-3	3.3532E-2	10	235	238	14290	positive regulation of protein kinase activity	ADCY4|TNF|INS|IKBKG|IL1B|SHC1|TLR4|PAK1|CD24|TGFB1
19221	6.1760E-3	3.3880E-2	5	70	238	14290	cytokine-mediated signaling pathway	IL6|TNF|IL5|IL1B|IL1A
8283	6.1944E-3	3.3880E-2	15	434	238	14290	cell proliferation	CKS1B|TSPO|CEBPB|TNF|LY86|TGFB1|IL10|ISG20|GLUL|IL23A|SDS|FYN|AREG|HSPD1|IL1A
375	6.1967E-3	3.3880E-2	6	99	238	14290	RNA splicing, via transesterification reactions	HNRNPH3|SRSF10|SRSF9|DDX39B|U2AF1|SNRNP70
51897	6.3161E-3	3.4102E-2	3	23	238	14290	positive regulation of protein kinase B signaling cascade	TF|INS|TGFB1
32374	6.3161E-3	3.4102E-2	3	23	238	14290	regulation of cholesterol transport	TSPO|PPARG|NFKB1
32371	6.3161E-3	3.4102E-2	3	23	238	14290	regulation of sterol transport	TSPO|PPARG|NFKB1
42531	6.3161E-3	3.4102E-2	3	23	238	14290	positive regulation of tyrosine phosphorylation of STAT protein	IL4|IL6|IFNG
42307	6.3161E-3	3.4102E-2	3	23	238	14290	positive regulation of protein import into nucleus	TNF|TLR2|TLR4
42177	6.3161E-3	3.4102E-2	3	23	238	14290	negative regulation of protein catabolic process	INS|SMAD4|IL10
2768	6.5480E-3	3.5104E-2	4	45	238	14290	immune response-regulating cell surface receptor signaling pathway	FYN|IKBKG|TLR2|CD24
23036	6.5558E-3	3.5104E-2	5	71	238	14290	initiation of signal transduction	IL6|TNF|IL5|IL1B|IL1A
23038	6.5558E-3	3.5104E-2	5	71	238	14290	signal initiation by diffusible mediator	IL6|TNF|IL5|IL1B|IL1A
23049	6.5558E-3	3.5104E-2	5	71	238	14290	signal initiation by protein/peptide mediator	IL6|TNF|IL5|IL1B|IL1A
65007	6.6221E-3	3.5386E-2	135	6939	238	14290	biological regulation	ADCY4|SRP14|TSPO|RAB9A|VAPA|CAPZA2|TLR2|CBX3|RPS27L|TLR4|LPAR1|PMAIP1|RAB1A|TGFB1|IL10|DPY30|CTGF|TARDBP|IFNG|PDE4B|MIER3|IL1B|GNG5|IL1A|F12|ACTN4|DLL1|TNFAIP6|TRIM35|SERPINF2|MAPK9|SDCBP|TRAPPC2|XDH|UBE2DNL|SRSF10|MYBL1|HSPA1B|ARPC5|ANAPC11|MDK|IL17A|DOCK1|ALB|INS|PSMB3|FGD6|ARL6IP5|STK38L|FN1|CAMLG|PAIP2|SMAD4|BRIP1|RPS9|CD63|PSMB8|FOXP1|TXNDC11|CD55|RGS2|IKBKG|RHEB|SYTL2|HSPD1|AREG|RBPJ|EIF4E2…
32570	7.1308E-3	3.7676E-2	3	24	238	14290	response to progesterone stimulus	TLR2|TLR4|TGFB1
6119	7.1478E-3	3.7676E-2	6	102	238	14290	oxidative phosphorylation	NDUFB4|NDUFB8|UQCRH|ATP5F1|ATP5C1|CD14
33273	7.1478E-3	3.7676E-2	6	102	238	14290	response to vitamin	SDS|SI|PPARG|IL1B|IL1A|TGFB1
51046	7.2328E-3	3.7676E-2	10	241	238	14290	regulation of secretion	IL6|TNF|INS|IFNG|MGEA5|IL1B|SYTL2|IL1A|IL10|TGFB1
60391	7.2393E-3	3.7676E-2	2	8	238	14290	positive regulation of SMAD protein nuclear translocation	SMAD4|TGFB1
32490	7.2393E-3	3.7676E-2	2	8	238	14290	detection of molecule of bacterial origin	TLR2|TLR4
10470	7.2393E-3	3.7676E-2	2	8	238	14290	regulation of gastrulation	TNF|IL1B
45075	7.2393E-3	3.7676E-2	2	8	238	14290	regulation of interleukin-12 biosynthetic process	IFNG|TLR4
2839	7.2393E-3	3.7676E-2	2	8	238	14290	positive regulation of immune response to tumor cell	HSPD1|IL12B
2837	7.2393E-3	3.7676E-2	2	8	238	14290	regulation of immune response to tumor cell	HSPD1|IL12B
2836	7.2393E-3	3.7676E-2	2	8	238	14290	positive regulation of response to tumor cell	HSPD1|IL12B
2834	7.2393E-3	3.7676E-2	2	8	238	14290	regulation of response to tumor cell	HSPD1|IL12B
7183	7.2393E-3	3.7676E-2	2	8	238	14290	SMAD protein complex assembly	SMAD4|TGFB1
6807	7.3074E-3	3.7954E-2	51	2193	238	14290	nitrogen compound metabolic process	CAST|TSPO|NFKB1|RPS27L|TGFB1|ISG20|MUTYH|TDO2|CTGF|TARDBP|PDE4B|U2AF1|PEPD|DDX39B|CCNL1|GTF2B|RAD51|GLUL|SDS|RPS15|MGEA5|ATP5C1|GADD45A|TRAPPC2|XDH|POLR2G|POLR2F|TALDO1|SRSF10|ASNSD1|HSPA1B|ZFP36L1|OAZ2|RPL7|SNRNP70|PTS|RBM22|CEBPB|GUSB|CEBPG|ATP5F1|BRIP1|ADI1|HNRNPH3|TDP2|SRSF9|GLS|GPT|ALKBH1|HSPD1|RBPJ
46328	7.3639E-3	3.8172E-2	5	73	238	14290	regulation of JNK cascade	TNF|IL1B|TLR4|PAK1|IL1A
71495	7.4110E-3	3.8187E-2	8	169	238	14290	cellular response to endogenous stimulus	PHIP|ADCY4|PPARG|SHC1|GNAS|CFTR|GNG5|TGFB1
6935	7.4110E-3	3.8187E-2	8	169	238	14290	chemotaxis	IL4|IL6|IL8|SDS|IFNG|IL1B|DEFB1|IL10
42330	7.4110E-3	3.8187E-2	8	169	238	14290	taxis	IL4|IL6|IL8|SDS|IFNG|IL1B|DEFB1|IL10
52547	7.4871E-3	3.8503E-2	6	103	238	14290	regulation of peptidase activity	TF|TNF|CTGF|PPARG|HSPD1|PMAIP1
48520	7.6392E-3	3.9207E-2	4	47	238	14290	positive regulation of behavior	TF|IL6|IL8|TGFB1
6606	7.7929E-3	3.9917E-2	5	74	238	14290	protein import into nucleus	RBM22|TNF|SEC61B|IFNG|TGFB1
33674	7.8605E-3	4.0185E-2	10	244	238	14290	positive regulation of kinase activity	ADCY4|TNF|INS|IKBKG|IL1B|SHC1|TLR4|PAK1|CD24|TGFB1
70301	8.0049E-3	4.0762E-2	3	25	238	14290	cellular response to hydrogen peroxide	TF|MPO|CAT
50873	8.0049E-3	4.0762E-2	3	25	238	14290	brown fat cell differentiation	CEBPB|RGS2|PPARG
40017	8.0402E-3	4.0782E-2	7	137	238	14290	positive regulation of locomotion	TF|IL6|IL8|INS|TLR2|ANXA3|TGFB1
51272	8.0402E-3	4.0782E-2	7	137	238	14290	positive regulation of cellular component movement	TF|IL6|ACTN4|INS|TLR2|ANXA3|TGFB1
16485	8.2003E-3	4.1513E-2	6	105	238	14290	protein processing	TF|F12|CD55|PRSS3|CRP|SPCS3
45637	8.2390E-3	4.1628E-2	5	75	238	14290	regulation of myeloid cell differentiation	IL4|TNF|IL5|TLR4|GNAS
23060	8.4391E-3	4.2473E-2	50	2157	238	14290	signal transmission	ADCY4|RAB9A|PPARG|TLR2|NFKB1|RPS27L|TLR4|RAB1A|TGFB1|IL10|SMAP2|MCTP2|IFNG|TICAM1|PDE4B|CEACAM6|IL1B|SHC1|PAK1|ARL5B|GNG5|IL1A|AKT3|CD164|TNFAIP6|CD83|MAPK9|SDCBP|GNAS|TF|TNFRSF21|TNF|GPSM3|MDK|DOCK1|IL10RB|INS|RAB11A|STK38L|IL6|IL5|CAMLG|IL8|BAIAP2L1|SMAD4|BRIP1|MGST3|FYN|IKBKG|RHEB
23046	8.4391E-3	4.2473E-2	50	2157	238	14290	signaling process	ADCY4|RAB9A|PPARG|TLR2|NFKB1|RPS27L|TLR4|RAB1A|TGFB1|IL10|SMAP2|MCTP2|IFNG|TICAM1|PDE4B|CEACAM6|IL1B|SHC1|PAK1|ARL5B|GNG5|IL1A|AKT3|CD164|TNFAIP6|CD83|MAPK9|SDCBP|GNAS|TF|TNFRSF21|TNF|GPSM3|MDK|DOCK1|IL10RB|INS|RAB11A|STK38L|IL6|IL5|CAMLG|IL8|BAIAP2L1|SMAD4|BRIP1|MGST3|FYN|IKBKG|RHEB
9620	8.9393E-3	4.4904E-2	3	26	238	14290	response to fungus	TLR2|TLR4|TGFB1
16052	8.9611E-3	4.4926E-2	6	107	238	14290	carbohydrate catabolic process	TALDO1|PYGL|GUSB|MGAM|GAPDH|AMY2A
35466	9.0631E-3	4.5280E-2	27	1002	238	14290	regulation of signaling pathway	TF|TNF|VAPA|TLR2|TLR4|LPAR1|TGFB1|PHIP|TMED4|SMAP2|INS|PPP2CB|TICAM1|IFNG|IL1B|SHC1|CD24|PAK1|CAT|FGD6|IL1A|IL4|IL6|IL5|SMAD4|RGS2|IKBKG
51170	9.1837E-3	4.5280E-2	5	77	238	14290	nuclear import	RBM22|TNF|SEC61B|IFNG|TGFB1
9151	9.2060E-3	4.5280E-2	2	9	238	14290	purine deoxyribonucleotide metabolic process	MUTYH|MGEA5
60390	9.2060E-3	4.5280E-2	2	9	238	14290	regulation of SMAD protein nuclear translocation	SMAD4|TGFB1
51023	9.2060E-3	4.5280E-2	2	9	238	14290	regulation of immunoglobulin secretion	IL6|TNF
2833	9.2060E-3	4.5280E-2	2	9	238	14290	positive regulation of response to biotic stimulus	HSPD1|IL12B
31620	9.2060E-3	4.5280E-2	2	9	238	14290	regulation of fever	TNF|IL1B
31622	9.2060E-3	4.5280E-2	2	9	238	14290	positive regulation of fever	TNF|IL1B
31638	9.2060E-3	4.5280E-2	2	9	238	14290	zymogen activation	F12|PRSS3
42119	9.2060E-3	4.5280E-2	2	9	238	14290	neutrophil activation	IL8|ANXA3
50794	9.3375E-3	4.5840E-2	122	6220	238	14290	regulation of cellular process	ADCY4|SRP14|RAB9A|VAPA|CAPZA2|TLR2|CBX3|RPS27L|TLR4|LPAR1|PMAIP1|RAB1A|TGFB1|IL10|DPY30|CTGF|TARDBP|IFNG|PDE4B|MIER3|IL1B|GNG5|IL1A|ACTN4|DLL1|TNFAIP6|TRIM35|MAPK9|SDCBP|TRAPPC2|XDH|SRSF10|HSPA1B|MYBL1|ARPC5|ANAPC11|MDK|IL17A|DOCK1|INS|ALB|PSMB3|STK38L|FGD6|FN1|CAMLG|PAIP2|SMAD4|RPS9|BRIP1|CD63|FOXP1|PSMB8|TXNDC11|RGS2|IKBKG|RHEB|HSPD1|AREG|RBPJ|EIF4E2|ISX|HSFY1|CRP|PPARG|NFKB1|BUD31|SMAP2|MCTP2|…
16064	9.4897E-3	4.6412E-2	4	50	238	14290	immunoglobulin mediated immune response	CD55|CRP|TLR4|HSPD1
15698	9.4897E-3	4.6412E-2	4	50	238	14290	inorganic anion transport	SAT1|SLC26A3|FXYD3|CFTR
187	9.6830E-3	4.7268E-2	5	78	238	14290	activation of MAPK activity	TNF|IL1B|SHC1|TLR4|PAK1
51347	9.9981E-3	4.8715E-2	10	253	238	14290	positive regulation of transferase activity	ADCY4|TNF|INS|IKBKG|IL1B|SHC1|TLR4|PAK1|CD24|TGFB1
5996	1.0038E-2	4.8757E-2	9	215	238	14290	monosaccharide metabolic process	PPP1CA|TNF|TALDO1|PYGL|SDS|INS|MGEA5|GPT|GAPDH
44092	1.0044E-2	4.8757E-2	13	374	238	14290	negative regulation of molecular function	ADCY4|CEBPG|PPARG|NFKB1|ANAPC11|PSMB8|GLA|INS|PSMB3|IL1B|CAT|GADD45A|CALM2
19724	1.0166E-2	4.9162E-2	4	51	238	14290	B cell mediated immunity	CD55|CRP|TLR4|HSPD1
50920	1.0166E-2	4.9162E-2	4	51	238	14290	regulation of chemotaxis	TF|IL6|IL8|TGFB1
